# Supplementary material for: Chromosome rearrangements, recombination suppression, and limited segregation distortion in hybrids between Yellowstone cutthroat trout (Oncorhynchus clarkii bouvieri) and rainbow trout (O. mykiss)
Source: BMC Genomics. 2013 Aug 22;14:570. doi: 10.1186/1471-2164-14-570 (PMC3765842; doi:10.1186/1471-2164-14-570)
Supplement: Additional file 1 — This file contains numbered worksheets that provide information on mapping loci and linkage maps in Excel file format. The worksheets includes mapping loci and references (worksheet 1), parent-specific linkage maps (worksheets 2–5), female- and male-merged linkage maps (worksheets 6 and 7), sex-merged linkage map (worksheet 8), species diagnostic markers localized to hybrid linkage groups (worksheet 9), and F1 and RBT consensus maps used to investigate recombination suppression. [file 1471-2164-14-570-S1.xlsx]

## Sheet: Table Index
Index for Aditional file 1
Worksheet 1. Mapping Loci, annealing temperature, MgCl2 concentration, and references
Worksheet 2. Female 1 hybrid linkage map in centiMorgans (cM) and rainbow trout chromosome (Omy) and linkage group (RT) marker assignments.
Worksheet 3. Female 2 hybrid linkage map in centiMorgans (cM) and rainbow trout chromosome (Omy) and linkage group (RT) marker assignments.
Worksheet 4. Male 1 hybrid linkage map in centiMorgans (cM) and rainbow trout chromosome (Omy) and linkage group (RT) marker assignments.
Worksheet 5. Male 2 hybrid linkage map in centiMorgans (cM) and rainbow trout chromosome (Omy) and linkage group (RT) marker assignments.
Worksheet 6. Female-merged hybrid linkage map in centiMorgans (cM) and rainbow trout chromosome (Omy) and linkage group (RT) marker assignments.
Worksheet 7. Male-merged hybrid linkage map in centiMorgans (cM) and rainbow trout chromosome (Omy) and linkage group (RT) marker assignments.
Worksheet 8. Sex-merged hybrid linkage map in centiMorgans (cM) and rainbow trout chromosome (Omy) and linkage group (RT) marker assignments.
Worksheet 9. Species diagnostic markers localized to hybrid linkage groups.
Worksheet 10. Female-merged F1 hybrid map and female consensus RBT map used to investigate recombination suppression

## Sheet: 1. Mapping primers
Worksheet 1. Mapping Loci, annealing temperature, MgCl2 concentration, and references
Microsatellite Loci
	Annealing
Locus name	Temperature	[MgCl2]	Primer sequence references
BHMS184A	58	2	Danzmann et al. 2005. Genome 48:1037-1051
BHMS267	56	1.5	Danzmann et al. 2005. Genome 48:1037-1051
BX073974	58	2	Rexroad et al. 2008. BMC Genetics 9:74
BX080510	58	2	Rexroad et al. 2008. BMC Genetics 9:74
BX087664	58	2	Rexroad et al. 2008. BMC Genetics 9:74
BX308436	60	1.5	Rexroad et al. 2008. BMC Genetics 9:74
BX856652	58	2	Rexroad et al. 2008. BMC Genetics 9:74
BX881655	62	1	Rexroad et al. 2008. BMC Genetics 9:74
CA057681	58	2	Rexroad et al. 2008. BMC Genetics 9:74
Ocl1	58	1	Condrey and Bentzen. 1998. Molecular Ecology 7:783-792
Ocl2	62	1	Condrey and Bentzen. 1998. Molecular Ecology 7:783-792
Ocl8	58	2	Condrey and Bentzen. 1998. Molecular Ecology 7:783-792
Ogo2UW	58	2	Olsen et al. 1998. Molecular Ecology 7:1087-1089
Ogo3UW	58	2	Olsen et al. 1998. Molecular Ecology 7:1087-1089
Oki23UW	58	2	AF272822, A. Spidel (unpublished)
Omi120TUF	58	2	Danzmann et al. 2005. Genome 48:1037-1051
Omi134TUF	58	2	Danzmann et al. 2005. Genome 48:1037-1051
Omi84TUF	62	2	Danzmann et al. 2005. Genome 48:1037-1051
Omi87TUF	58	2	Danzmann et al. 2005. Genome 48:1037-1051
OMM1007	54	2.5	Rexroad et al. 2002. Marine Biotechnology 3:12-16
OMM1008	58	2	Rexroad et al. 2002. Marine Biotechnology 3:12-16
OMM1013	58	2	Rexroad et al. 2002. Marine Biotechnology 3:12-16
OMM1018	58	2	Rexroad et al. 2002. Marine Biotechnology 3:12-16
OMM1020	58	2	Rexroad et al. 2002. Marine Biotechnology 3:12-16
OMM1023	62	1.5	Rexroad et al. 2002. Marine Biotechnology 3:12-16
OMM1025	58	2	Rexroad et al. 2002. Marine Biotechnology 3:12-16
OMM1028	58	2	Rexroad et al. 2001. Animal Genetics 32:317-319
OMM1032	58	2	Rexroad et al. 2002. Journal of Animal Scicience 80:541-542
OMM1035	58	2	Rexroad et al. 2002. Marine Biotechnology 3:12-16
OMM1037	58	2	Rexroad et al. 2002. Marine Biotechnology 3:12-16
OMM1039	58	2	Rexroad et al. 2002. Marine Biotechnology 3:12-16
OMM1046	58	1.5	Rexroad et al. 2002. Marine Biotechnology 3:12-16
OMM1050	54	2.5	Rexroad et al. 2002. Marine Biotechnology 3:12-16
OMM1051	58	2	Rexroad et al. 2002. Marine Biotechnology 3:12-16
OMM1053	58	2	Rexroad et al. 2002. Journal of Animal Scicience 80:541-542
OMM1054	58	2	Rexroad et al. 2002. Journal of Animal Scicience 80:541-542
OMM1058	58	2	Rexroad et al. 2002. Journal of Animal Scicience 80:541-542
OMM1060	58	2	Rexroad et al. 2002. Marine Biotechnology 3:12-16
OMM1067	62	1.5	Rexroad et al. 2001. Animal Genetics 32:317-319
OMM1069	60	1.5	Rexroad et al. 2001. Animal Genetics 32:317-319
OMM1070	58	2	Rexroad et al. 2001. Animal Genetics 32:317-319
OMM1075	6.2	1	Rexroad et al. 2002. Journal of Animal Scicience 80:541-542
OMM1076	58	2	Rexroad et al. 2002. Journal of Animal Scicience 80:541-542
OMM1077	54	2	Rexroad et al. 2002. Journal of Animal Scicience 80:541-542
OMM1084	58	2	Rexroad et al. 2002. Journal of Animal Scicience 80:541-542
OMM1086	58	2	Rexroad et al. 2002. Journal of Animal Scicience 80:541-542
OMM1093	54	1.5	Rexroad et al. 2002. Journal of Animal Scicience 80:541-542
OMM1096	58	2	Rexroad et al. 2002. Journal of Animal Scicience 80:541-542
OMM1097	60	1.5	Rexroad et al. 2002. Journal of Animal Scicience 80:541-542
OMM1101	58	2	Rexroad et al. 2002. Journal of Animal Scicience 80:541-542
OMM1104	58	2	Rexroad et al. 2002. Journal of Animal Scicience 80:541-542
OMM1108	58	2	Rexroad et al. 2002. Journal of Animal Scicience 80:541-542
OMM1121	58	2	Rexroad et al. 2001. Animal Genetics 32:317-319
OMM1128	58	2	Rexroad et al. 2001. Animal Genetics 32:317-319
OMM1130	58	2	Rexroad et al. 2001. Animal Genetics 32:317-319
OMM1131	58	2	Rexroad et al. 2001. Animal Genetics 32:317-319
OMM1134	58	2	Rexroad et al. 2002. Animal Genetics 33:76-78
OMM1135	58	2	Rexroad et al. 2001. Animal Genetics 32:317-319
OMM1136	58	2	Rexroad et al. 2001. Animal Genetics 32:317-319
OMM1138	58	2	Rexroad et al. 2001. Animal Genetics 32:317-319
OMM1150	62	1.5	Rexroad et al. 2002. Animal Genetics 33:76-78
OMM1151	58	2	Rexroad et al. 2002. Animal Genetics 33:76-78
OMM1152	58	2	Rexroad et al. 2002. Animal Genetics 33:76-78
OMM1155	58	2	Rexroad et al. 2002. Animal Genetics 33:76-78
OMM1160	58	2	Rexroad et al. 2002. Animal Genetics 33:76-78
OMM1161	54	2	Rexroad et al. 2002. Animal Genetics 33:76-78
OMM1162	58	2	Rexroad et al. 2002. Animal Genetics 33:76-78
OMM1164	58	2	Rexroad et al. 2002. Animal Genetics 33:76-78
OMM1170	58	2	Rexroad et al. 2008. BMC Genetics 9:74
OMM1172	58	2	Rexroad et al. 2008. BMC Genetics 9:74
OMM1174	58	2	Rexroad et al. 2008. BMC Genetics 9:74
OMM1178	58	2	Rexroad et al. 2008. BMC Genetics 9:74
OMM1181	58	2	Rexroad et al. 2008. BMC Genetics 9:74
OMM1193	58	2	Rexroad et al. 2008. BMC Genetics 9:74
OMM1194	62	2.5	Rexroad et al. 2008. BMC Genetics 9:74
OMM1195	58	1.5	Rexroad et al. 2008. BMC Genetics 9:74
OMM1196	58	2	Rexroad et al. 2008. BMC Genetics 9:74
OMM1201	58	2	Rexroad et al. 2008. BMC Genetics 9:74
OMM1202	62	2	Rexroad et al. 2008. BMC Genetics 9:74
OMM1204	58	2	Rexroad et al. 2008. BMC Genetics 9:74
OMM1205	58	2	Rexroad et al. 2008. BMC Genetics 9:74
OMM1211	58	2	Rexroad et al. 2008. BMC Genetics 9:74
OMM1213	58	2	Rexroad et al. 2008. BMC Genetics 9:74
OMM1221	58	2	Rexroad et al. 2008. BMC Genetics 9:74
OMM1223	58	2	Rexroad et al. 2008. BMC Genetics 9:74
OMM1226	54	2.5	Rexroad et al. 2008. BMC Genetics 9:74
OMM1228	58	2	Rexroad et al. 2008. BMC Genetics 9:74
OMM1236	58	2.5	Rexroad et al. 2008. BMC Genetics 9:74
OMM1238	58	2	Rexroad et al. 2008. BMC Genetics 9:74
OMM1241	58	2	Rexroad et al. 2008. BMC Genetics 9:74
OMM1256	58	2	Rexroad et al. 2008. BMC Genetics 9:74
OMM1257	62	1.5	Rexroad et al. 2008. BMC Genetics 9:74
OMM1258	56	1.5	Rexroad et al. 2008. BMC Genetics 9:74
OMM1260	58	2	Rexroad et al. 2008. BMC Genetics 9:74
OMM1265	58	2	Rexroad et al. 2008. BMC Genetics 9:74
OMM1266	58	2	Rexroad et al. 2008. BMC Genetics 9:74
OMM1270	58	2	Rexroad et al. 2008. BMC Genetics 9:74
OMM1272	62	1	Rexroad et al. 2008. BMC Genetics 9:74
OMM1273	58	2	Rexroad et al. 2008. BMC Genetics 9:74
OMM1276	58	2	Rexroad et al. 2008. BMC Genetics 9:74
OMM1279	58	2	Rexroad et al. 2008. BMC Genetics 9:74
OMM1286	58	2	Rexroad et al. 2008. BMC Genetics 9:74
OMM1290	58	2	Rexroad et al. 2008. BMC Genetics 9:74
OMM1292	58	2	Rexroad et al. 2008. BMC Genetics 9:74
OMM1294	58	2	Rexroad et al. 2008. BMC Genetics 9:74
OMM1297	58	2	Rexroad et al. 2008. BMC Genetics 9:74
OMM1300	58	2	Rexroad et al. 2008. BMC Genetics 9:74
OMM1301	58	2	Rexroad et al. 2008. BMC Genetics 9:74
OMM1302	58	2	Rexroad et al. 2008. BMC Genetics 9:74
OMM1304	58	2	Rexroad et al. 2008. BMC Genetics 9:74
OMM1309	58	2	Rexroad et al. 2008. BMC Genetics 9:74
OMM1310	58	2	Rexroad et al. 2008. BMC Genetics 9:74
OMM1311	58	2	Rexroad et al. 2008. BMC Genetics 9:74
OMM1312	58	2	Rexroad et al. 2008. BMC Genetics 9:74
OMM1313	54	2.5	Rexroad et al. 2008. BMC Genetics 9:74
OMM1318	60	1.5	Rexroad et al. 2008. BMC Genetics 9:74
OMM1322	58	2	Rexroad et al. 2008. BMC Genetics 9:74
OMM1325	58	2	Rexroad et al. 2008. BMC Genetics 9:74
OMM1329	58	2	Rexroad et al. 2008. BMC Genetics 9:74
OMM1344	58	1.5	Rexroad et al. 2008. BMC Genetics 9:74
OMM1346	58	2	Rexroad et al. 2008. BMC Genetics 9:74
OMM1347	58	2	Rexroad et al. 2008. BMC Genetics 9:74
OMM1352	58	2	Rexroad et al. 2008. BMC Genetics 9:74
OMM1357	58	2	Rexroad et al. 2008. BMC Genetics 9:74
OMM1360	58	2	Rexroad et al. 2008. BMC Genetics 9:74
OMM1364	58	2	Rexroad et al. 2008. BMC Genetics 9:74
OMM1365	6.2	1	Rexroad et al. 2008. BMC Genetics 9:74
OMM1366	58	1	Rexroad et al. 2008. BMC Genetics 9:74
OMM1367	58	2	Rexroad et al. 2008. BMC Genetics 9:74
OMM1368	58	2	Rexroad et al. 2008. BMC Genetics 9:74
OMM1371	62	1.5	Rexroad et al. 2008. BMC Genetics 9:74
OMM1372	58	2	Rexroad et al. 2008. BMC Genetics 9:74
OMM1374	58	2	Rexroad et al. 2008. BMC Genetics 9:74
OMM1375	58	2	Rexroad et al. 2008. BMC Genetics 9:74
OMM1376	58	3	Rexroad et al. 2008. BMC Genetics 9:74
OMM1380	58	3	Rexroad et al. 2008. BMC Genetics 9:74
OMM1381	58	2	Rexroad et al. 2008. BMC Genetics 9:74
OMM1382	58	1.5	Rexroad et al. 2008. BMC Genetics 9:74
OMM1389	62	1	Rexroad et al. 2008. BMC Genetics 9:74
OMM1397	58	2	Rexroad et al. 2008. BMC Genetics 9:74
OMM1402	58	2	Rexroad et al. 2008. BMC Genetics 9:74
OMM1413	60	1.5	Rexroad et al. 2008. BMC Genetics 9:74
OMM1415	58	2	Rexroad et al. 2008. BMC Genetics 9:74
OMM1426	62	1	Rexroad et al. 2008. BMC Genetics 9:74
OMM1436	62	1	Rexroad et al. 2008. BMC Genetics 9:74
OMM1445	58	2	Rexroad et al. 2008. BMC Genetics 9:74
OMM1447	58	2	Rexroad et al. 2008. BMC Genetics 9:74
OMM1454	58	2	Rexroad et al. 2008. BMC Genetics 9:74
OMM1460	56	1.5	Rexroad et al. 2008. BMC Genetics 9:74
OMM1512	58	2	Rexroad et al. 2008. BMC Genetics 9:74
OMM1528	62	1	Rexroad et al. 2008. BMC Genetics 9:74
OMM1544	58	2	Rexroad et al. 2008. BMC Genetics 9:74
OMM1549	58	2	Rexroad et al. 2008. BMC Genetics 9:74
OMM1563	58	2	Rexroad et al. 2008. BMC Genetics 9:74
OMM1580	58	2	Rexroad et al. 2008. BMC Genetics 9:74
OMM1582	58	2	Rexroad et al. 2008. BMC Genetics 9:74
OMM1606	58	2	Rexroad et al. 2008. BMC Genetics 9:74
OMM1649	58	2	Rexroad et al. 2008. BMC Genetics 9:74
OMM1687	58	2	Rexroad et al. 2008. BMC Genetics 9:74
OMM1693	58	2	Rexroad et al. 2008. BMC Genetics 9:74
OMM1709	56	1	Rexroad et al. 2008. BMC Genetics 9:74
OMM1714	58	2	Rexroad et al. 2008. BMC Genetics 9:74
OMM1717	58	2	Rexroad et al. 2008. BMC Genetics 9:74
OMM1718	58	2	Rexroad et al. 2008. BMC Genetics 9:74
OMM1744	58	2	Rexroad et al. 2008. BMC Genetics 9:74
OMM1749	58	2	Rexroad et al. 2008. BMC Genetics 9:74
OMM1762	58	2	Rexroad et al. 2008. BMC Genetics 9:74
OMM1764	58	2	Rexroad et al. 2008. BMC Genetics 9:74
OMM1783	58	2	Rexroad et al. 2008. BMC Genetics 9:74
OMM1797	58	2	Rexroad et al. 2008. BMC Genetics 9:74
OMM1824	62	1	Rexroad et al. 2008. BMC Genetics 9:74
OMM1830	58	2	Rexroad et al. 2008. BMC Genetics 9:74
OMM3006	58	2	Rexroad et al. 2008. BMC Genetics 9:74
OMM3020	62	2	Rexroad et al. 2008. BMC Genetics 9:74
OMM3026	58	2	Rexroad et al. 2008. BMC Genetics 9:74
OMM3027	56	1.5	Rexroad et al. 2008. BMC Genetics 9:74
OMM3054	62	1.5	Rexroad et al. 2008. BMC Genetics 9:74
OMM3105	58	2	Rexroad et al. 2008. BMC Genetics 9:74
OMM3107	58	2	Rexroad et al. 2008. BMC Genetics 9:74
OMM5003	58	2	Rexroad et al. 2008. BMC Genetics 9:74
OMM5005	58	2	Rexroad et al. 2008. BMC Genetics 9:74
OMM5014	58	2	Rexroad et al. 2008. BMC Genetics 9:74
OMM5024	58	2	Rexroad et al. 2008. BMC Genetics 9:74
OMM5025	58	2	Rexroad et al. 2008. BMC Genetics 9:74
OMM5032	58	2	Rexroad et al. 2008. BMC Genetics 9:74
OMM5033	58	2	Rexroad et al. 2008. BMC Genetics 9:74
OMM5035	58	2	Rexroad et al. 2008. BMC Genetics 9:74
OMM5051	58	2	Rexroad et al. 2008. BMC Genetics 9:74
OMM5057	58	2	Rexroad et al. 2008. BMC Genetics 9:74
OMM5065	58	2	Rexroad et al. 2008. BMC Genetics 9:74
OMM5108	62	1	Rexroad et al. 2008. BMC Genetics 9:74
OMM5126	58	2	Rexroad et al. 2008. BMC Genetics 9:74
OMM5133	58	2	Rexroad et al. 2008. BMC Genetics 9:74
OMM5137	58	2	Rexroad et al. 2008. BMC Genetics 9:74
OMM5138	58	2	Rexroad et al. 2008. BMC Genetics 9:74
OMM5141	58	2	Rexroad et al. 2008. BMC Genetics 9:74
OMM5143	56	1	Rexroad et al. 2008. BMC Genetics 9:74
OMM5146	58	2	Rexroad et al. 2008. BMC Genetics 9:74
OMM5149	58	2	Rexroad et al. 2008. BMC Genetics 9:74
OMM5160	58	2	Rexroad et al. 2008. BMC Genetics 9:74
OMM5162	58	2	Rexroad et al. 2008. BMC Genetics 9:74
OMM5165	62	2	Rexroad et al. 2008. BMC Genetics 9:74
OMM5168	58	2	Rexroad et al. 2008. BMC Genetics 9:74
OMM5175	58	2	Rexroad et al. 2008. BMC Genetics 9:74
OMM5207	58	2	Rexroad et al. 2008. BMC Genetics 9:74
OMM5210	54	2.5	Rexroad et al. 2008. BMC Genetics 9:74
OMM5216	60	1.5	Rexroad et al. 2008. BMC Genetics 9:74
OMM5224	60	1	Rexroad et al. 2008. BMC Genetics 9:74
OMM5239	58	2	Rexroad et al. 2008. BMC Genetics 9:74
OMM5255	58	2	Rexroad et al. 2008. BMC Genetics 9:74
OMM5266	58	2	Rexroad et al. 2008. BMC Genetics 9:74
OMM5287	58	2	Rexroad et al. 2008. BMC Genetics 9:74
OMM5289	60	1	Rexroad et al. 2008. BMC Genetics 9:74
OMM5294	58	2	Rexroad et al. 2008. BMC Genetics 9:74
OMM5301	58	2	Rexroad et al. 2008. BMC Genetics 9:74
OMM5312	58	2	Rexroad et al. 2008. BMC Genetics 9:74
OMM5318	58	2	Rexroad et al. 2008. BMC Genetics 9:74
OMM5322	58	2	Rexroad et al. 2008. BMC Genetics 9:74
OMM5323	62	1	Rexroad et al. 2008. BMC Genetics 9:74
Omy1001UW	62	2	Spies et al. 2005. Molecular Ecology Notes 5:278-281
Omy1004UW	58	2	Spies et al. 2005. Molecular Ecology Notes 5:278-281
Omy1006UW	58	2	Spies et al. 2005. Molecular Ecology Notes 5:278-281
Omy1009UW	58	2	Spies et al. 2005. Molecular Ecology Notes 5:278-281
Omy1013UW	58	2	Spies et al. 2005. Molecular Ecology Notes 5:278-281
Omy1038INRA	58	2	Guyomard et al. 2006. BMC Genomics 7:302
Omy1090UW	58	2	Spies et al. 2005. Molecular Ecology Notes 5:278-281
Omy1102UW	58	2	Spies et al. 2005. Molecular Ecology Notes 5:278-281
Omy1105INRA	58	2	Guyomard et al. 2006. BMC Genomics 7:302
Omy1112INRA	58	2	Guyomard et al. 2006. BMC Genomics 7:302
Omy1137INRA	58	2	Guyomard et al. 2006. BMC Genomics 7:302
Omy1151INRA	58	2	Guyomard et al. 2006. BMC Genomics 7:302
Omy1164INRA	62	1.5	Guyomard et al. 2006. BMC Genomics 7:302
Omy1167INRA	58	2	Guyomard et al. 2006. BMC Genomics 7:302
Omy1191UW	58	2	Spies et al. 2005. Molecular Ecology Notes 5:278-281
Omy11dias	58	2	Danzmann et al. 2005. Genome 48:1037-1051
Omy1225UW	58	2	Spies et al. 2005. Molecular Ecology Notes 5:278-281
Omy1248INRA	58	2	Guyomard et al. 2006. BMC Genomics 7:302
Omy1259INRA	60	1.5	Guyomard et al. 2006. BMC Genomics 7:302
Omy1293INRA	58	2	Guyomard et al. 2006. BMC Genomics 7:302
Omy1296INRA	58	2	Guyomard et al. 2006. BMC Genomics 7:302
Omy1318INRA	56	3	Guyomard et al. 2006. BMC Genomics 7:302
Omy1322INRA	58	2	Guyomard et al. 2006. BMC Genomics 7:302
Omy1323INRA	62	2	Guyomard et al. 2006. BMC Genomics 7:302
Omy1350INRA	62	1	Guyomard et al. 2006. BMC Genomics 7:302
Omy1351INRA	56	1	Guyomard et al. 2006. BMC Genomics 7:302
Omy1368INRA	58	2	Guyomard et al. 2006. BMC Genomics 7:302
Omy1372INRA	58	2	Guyomard et al. 2006. BMC Genomics 7:302
Omy1374INRA	58	1.5	Guyomard et al. 2006. BMC Genomics 7:302
Omy1376INRA	58	2	Guyomard et al. 2006. BMC Genomics 7:302
Omy1403INRA	58	2	Guyomard et al. 2006. BMC Genomics 7:302
Omy1471INRA	58	2	Guyomard et al. 2006. BMC Genomics 7:302
Omy1508INRA	62	1.5	Guyomard et al. 2006. BMC Genomics 7:302
Omy1510 INRA	58	2	Guyomard et al. 2006. BMC Genomics 7:302
Omy1552UW	58	2	Spies et al. 2005. Molecular Ecology Notes 5:278-281
Omy16DIAS	58	1	Danzmann et al. 2005. Genome 48:1037-1051
Omy17DIAS	58	2	Danzmann et al. 2005. Genome 48:1037-1051
Omy1UoG	58	2	Danzmann et al. 2005. Genome 48:1037-1051
Omy207UoG	50	1.5	O'Connell et al. 1997 Canadian Journal of Fisheries and Aquatic Sciences 54:1391-1399
Omy5DIAS	56	2	Danzmann et al. 2005. Genome 48:1037-1051
Omy77DU	58	2	Morris et al. 1996. Canadian Journal of Fisheries and Aquatic Sciences 53:120-126
Omy7INRA	58	2	Danzmann et al. 2005. Genome 48:1037-1051
OmyFGT12TUF	58	2	Danzmann et al. 2005. Genome 48:1037-1051
OmyFGT19TUF	58	2	Danzmann et al. 2005. Genome 48:1037-1051
OmyFGT25TUF	58	2	Danzmann et al. 2005. Genome 48:1037-1051
OmyFGT5TUF	58	2	Danzmann et al. 2005. Genome 48:1037-1051
OmyRGT24TUF	58	2	Danzmann et al. 2005. Genome 48:1037-1051
OmyRGT30TUF	58	2	Danzmann et al. 2005. Genome 48:1037-1051
OmyRGT34TUF	58	2	Danzmann et al. 2005. Genome 48:1037-1051
OmyRGT39TUF	58	2	Danzmann et al. 2005. Genome 48:1037-1051
OmyRGT55TUF	58	2	Danzmann et al. 2005. Genome 48:1037-1051
One102ADFG	58	2	Olsen et al. 2000. Molecular Ecology 9:2185-2187
One108ADFG	58	2	Olsen et al. 2000. Molecular Ecology 9:2185-2187
One10ASC	58	2	Scribner et al. 1996. Canadian Journal of Fisheries and Aquatic Sciences 53:833-841
One112ADFG	58	2	Olsen et al. 2000. Molecular Ecology 9:2185-2187
Ots100SSBI	58	2	Nelson and Beacham 1999 Animal Genetics 30:228-229
Ots107SSBI	58	2	Nelson and Beacham 1999 Animal Genetics 30:228-229
Ots1BML	58	2	Banks et al. 1999. Journal of Heredity 90:281-288
Ots209OSU	58	2	Greig et al. 2003. Molecular Ecology Notes 3:376-379
Ots212OSU	58	2	Greig et al. 2003. Molecular Ecology Notes 3:376-379
Ots516NWFSC	58	2	Naish and Park. 2002. Animal Genetics 33:312-327
Ots517NWFSC	58	2	Naish and Park. 2002. Animal Genetics 33:312
Ots521NWFSC	54	1	Naish and Park. 2002. Animal Genetics 33:312
Ots522NWFSC	58	2	Naish and Park. 2002. Animal Genetics 33:312
OtsG243UCD	58	2	Williamson et al. 2002. Molecular Ecology Notes 2:17-19
OtsG422UCD	58	2	Williamson et al. 2002. Molecular Ecology Notes 2:17-19
OtsG43UCD	62	1.5	Williamson et al. 2002. Molecular Ecology Notes 2:17-19
OtsG85UCD	58	2	Williamson et al. 2002. Molecular Ecology Notes 2:17-19
Ssa0025	60	1.5	Rexroad et al. 2008. BMC Genetics 9:74
Ssa20.19NUIG	58	2	Danzmann et al. 2005. Genome 48:1037-1051
Ssa289DU	54	3	McConnell et al. 1995 Canadian Journal of Fisheries and Aquatic Sciences 52:1863-1872
SSa408UOS	58	2	Cairney et al. 2000. Molecular Ecology 9:2175-2178
Ssa85DU	58	2	McConnell et al. 1995 Canadian Journal of Fisheries and Aquatic Sciences 52:1863-1872
SSOSL32	58	2	Danzmann et al. 2005. Genome 48:1037-1051
TCARR(11vs12)	66	2	Danzmann et al. 2005. Genome 48:1037-1051
Indel species-specific markers
A7G7b	58	2	Accession # X97311, X97310; F:GGGTGGACTGGAAAAACAGA, R:GGCAATCACGGTAAGTCCAT
chit_3'UTR	60	1	Accession # EU423094, AJ535688.1; F:ACCTCGGCTCGTCCTAAATA, R:CAAGCGACCTTCTGTTCACAT
GH1_3'UTR	58	2	Accession # KC118963, KC118964; F:CAAGTGCAGGAAGTCACTGG, R: GCTTGGAGCTCTACAAGTTCTCA
Hsf2_3'UTR	58	2	Accession # FJ772649, FJ772840; F:CCCAATGTTGATCATTTCAAG, R:CCTTCACCTACAGAACAAAGCA
ID1C3_3'UTR	58	2	Accession # EU423108, AY325276; F:TTTCAGGAGCTGAGGCAGTT, R:GGATCCTCAACTAAAACACAATTT
OCC-16	50	2.5	Ostberg and Rodriguez. 2002. Molecular Ecology Notes 2:197-202		Used to confirm genotypic identity of F1 hybrid and YCT parents
OCC-34	56	2.5	Ostberg and Rodriguez. 2004. Moecular Ecology Notes 4:26-29		Used to confirm genotypic identity of F1 hybrid and YCT parents
OCC-35	56	2.5	Ostberg and Rodriguez. 2004. Moecular Ecology Notes 4:26-29		Used to confirm genotypic identity of F1 hybrid and YCT parents
OCC-36	64	2.5	Ostberg and Rodriguez. 2004. Moecular Ecology Notes 4:26-29		Used to confirm genotypic identity of F1 hybrid and YCT parents
OCC-37	58	2	Ostberg and Rodriguez. 2004. Moecular Ecology Notes 4:26-29		Used to confirm genotypic identity of F1 hybrid and YCT parents
OCC-38	56	2.5	Ostberg and Rodriguez. 2004. Moecular Ecology Notes 4:26-29		Used to confirm genotypic identity of F1 hybrid and YCT parents
OCC-42	60	2.5	Ostberg and Rodriguez. 2004. Moecular Ecology Notes 4:26-29		Used to confirm genotypic identity of F1 hybrid and YCT parents
OM-55	68	2.5	Ostberg and Rodriguez. 2004. Moecular Ecology Notes 4:26-29		Used to confirm genotypic identity of F1 hybrid and YCT parents
RFLP species-specific markers
hsc71	58	1.5	Baker et al. 2002. Transactions of the American Fisheries Society 131:404-417		Used to confirm genotypic identity of F1 hybrid and YCT parents
IGF-2	52	2.5	Baker et al. 2002. Transactions of the American Fisheries Society 131:404-417		Used to confirm genotypic identity of F1 hybrid and YCT parents
IK	58	2.5	Baker et al. 2002. Transactions of the American Fisheries Society 131:404-417		Used to confirm genotypic identity of F1 hybrid and YCT parents
RAG-3	52	1.5	Baker et al. 2002. Transactions of the American Fisheries Society 131:404-417		Used to confirm genotypic identity of F1 hybrid and YCT parents
SNP markers
SNP	SNP primer and probe reference
Ocl_100771-D	Pritchard et al. 2012. Molecular Ecology Resources 12:918-931
Ocl_100884-D	Pritchard et al. 2012. Molecular Ecology Resources 12:918-931
Ocl_101506-D	Pritchard et al. 2012. Molecular Ecology Resources 12:918-931
Ocl_101704-D	Pritchard et al. 2012. Molecular Ecology Resources 12:918-931
Ocl_102195-D	Pritchard et al. 2012. Molecular Ecology Resources 12:918-931
Ocl_102267-D	Pritchard et al. 2012. Molecular Ecology Resources 12:918-931
Ocl_102414-D	Pritchard et al. 2012. Molecular Ecology Resources 12:918-931
Ocl_102420-D	Pritchard et al. 2012. Molecular Ecology Resources 12:918-931
Ocl_102505-D	Pritchard et al. 2012. Molecular Ecology Resources 12:918-931
Ocl_102567-D	Pritchard et al. 2012. Molecular Ecology Resources 12:918-931
Ocl_103350-D	Pritchard et al. 2012. Molecular Ecology Resources 12:918-931
Ocl_103713h	Pritchard et al. 2013. Molecular Ecology Resources 13:276-288
Ocl_104216-D	Pritchard et al. 2012. Molecular Ecology Resources 12:918-931
Ocl_104519-D	Pritchard et al. 2012. Molecular Ecology Resources 12:918-931
Ocl_105115-D	Pritchard et al. 2012. Molecular Ecology Resources 12:918-931
Ocl_105386-h	Pritchard et al. 2013. Molecular Ecology Resources 13:276-288
Ocl_105714-D	Pritchard et al. 2012. Molecular Ecology Resources 12:918-931
Ocl_105768-D	Pritchard et al. 2012. Molecular Ecology Resources 12:918-931
Ocl_106313-D	Pritchard et al. 2012. Molecular Ecology Resources 12:918-931
Ocl_106419-D	Pritchard et al. 2012. Molecular Ecology Resources 12:918-931
Ocl_106457-D	Pritchard et al. 2012. Molecular Ecology Resources 12:918-931
Ocl_106479-D	Pritchard et al. 2012. Molecular Ecology Resources 12:918-931
Ocl_106747-D	Pritchard et al. 2012. Molecular Ecology Resources 12:918-931
Ocl_107031-D	Pritchard et al. 2012. Molecular Ecology Resources 12:918-931
Ocl_107074-D	Pritchard et al. 2012. Molecular Ecology Resources 12:918-931
Ocl_107336-D	Pritchard et al. 2012. Molecular Ecology Resources 12:918-931
Ocl_107607-D	Pritchard et al. 2012. Molecular Ecology Resources 12:918-931
Ocl_107974-h	Pritchard et al. 2013. Molecular Ecology Resources 13:276-288
Ocl_108007-D	Pritchard et al. 2012. Molecular Ecology Resources 12:918-931
Ocl_108505-D	Pritchard et al. 2012. Molecular Ecology Resources 12:918-931
Ocl_108820-D	Pritchard et al. 2012. Molecular Ecology Resources 12:918-931
Ocl_109568-D	Pritchard et al. 2012. Molecular Ecology Resources 12:918-931
Ocl_109693-D	Pritchard et al. 2012. Molecular Ecology Resources 12:918-931
Ocl_109874-D	Pritchard et al. 2012. Molecular Ecology Resources 12:918-931
Ocl_110201-D	Pritchard et al. 2012. Molecular Ecology Resources 12:918-931
Ocl_110362-D	Pritchard et al. 2012. Molecular Ecology Resources 12:918-931
Ocl_110495-D	Pritchard et al. 2012. Molecular Ecology Resources 12:918-931
Ocl_110571-D	Pritchard et al. 2012. Molecular Ecology Resources 12:918-931
Ocl_111084-D	Pritchard et al. 2012. Molecular Ecology Resources 12:918-931
Ocl_111312-D	Pritchard et al. 2012. Molecular Ecology Resources 12:918-931
Ocl_111383-D	Pritchard et al. 2012. Molecular Ecology Resources 12:918-931
Ocl_111681-D	Pritchard et al. 2012. Molecular Ecology Resources 12:918-931
Ocl_112208-D	Pritchard et al. 2012. Molecular Ecology Resources 12:918-931
Ocl_112419-D	Pritchard et al. 2012. Molecular Ecology Resources 12:918-931
Ocl_112669-D	Pritchard et al. 2012. Molecular Ecology Resources 12:918-931
Ocl_112876-D	Pritchard et al. 2012. Molecular Ecology Resources 12:918-931
Ocl_113979-D	Pritchard et al. 2012. Molecular Ecology Resources 12:918-931
Ocl_114250-D	Pritchard et al. 2012. Molecular Ecology Resources 12:918-931
Ocl_114448-D	Pritchard et al. 2012. Molecular Ecology Resources 12:918-931
Ocl_117144-D	Pritchard et al. 2012. Molecular Ecology Resources 12:918-931
Ocl_117370-D	Pritchard et al. 2012. Molecular Ecology Resources 12:918-931
Ocl_117432-D	Pritchard et al. 2012. Molecular Ecology Resources 12:918-931
Ocl_117540c	Pritchard et al. 2013. Molecular Ecology Resources 13:276-288
Ocl_117742-D	Pritchard et al. 2012. Molecular Ecology Resources 12:918-931
Ocl_117815-D	Pritchard et al. 2012. Molecular Ecology Resources 12:918-931
Ocl_118175-D	Pritchard et al. 2012. Molecular Ecology Resources 12:918-931
Ocl_118205-h	Pritchard et al. 2013. Molecular Ecology Resources 13:276-288
Ocl_118654-D	Pritchard et al. 2012. Molecular Ecology Resources 12:918-931
Ocl_118938-D	Pritchard et al. 2012. Molecular Ecology Resources 12:918-931
Ocl_123044-D	Pritchard et al. 2012. Molecular Ecology Resources 12:918-931
Ocl_123048-D	Pritchard et al. 2012. Molecular Ecology Resources 12:918-931
Ocl_123470-D	Pritchard et al. 2012. Molecular Ecology Resources 12:918-931
Ocl_123921-h	Pritchard et al. 2013. Molecular Ecology Resources 13:276-288
Ocl_125998-D	Pritchard et al. 2012. Molecular Ecology Resources 12:918-931
Ocl_126160-D	Pritchard et al. 2012. Molecular Ecology Resources 12:918-931
Ocl_127510-D	Pritchard et al. 2012. Molecular Ecology Resources 12:918-931
Ocl_127556-D	Pritchard et al. 2012. Molecular Ecology Resources 12:918-931
Ocl_128693-D	Pritchard et al. 2012. Molecular Ecology Resources 12:918-931
Ocl_129144-D	Pritchard et al. 2012. Molecular Ecology Resources 12:918-931
Ocl_129458-D	Pritchard et al. 2012. Molecular Ecology Resources 12:918-931
Ocl_129870-D	Pritchard et al. 2012. Molecular Ecology Resources 12:918-931
Ocl_130295-D	Pritchard et al. 2012. Molecular Ecology Resources 12:918-931
Ocl_130720-D	Pritchard et al. 2012. Molecular Ecology Resources 12:918-931
Ocl_131460c	Pritchard et al. 2013. Molecular Ecology Resources 13:276-288
Ocl_131460-D	Pritchard et al. 2012. Molecular Ecology Resources 12:918-931
Ocl_131785-D	Pritchard et al. 2012. Molecular Ecology Resources 12:918-931
Ocl_131802-D	Pritchard et al. 2012. Molecular Ecology Resources 12:918-931
Ocl_96127-D	Pritchard et al. 2012. Molecular Ecology Resources 12:918-931
Ocl_96222-D	Pritchard et al. 2012. Molecular Ecology Resources 12:918-931
Ocl_96500-D	Pritchard et al. 2012. Molecular Ecology Resources 12:918-931
Ocl_96899-D	Pritchard et al. 2012. Molecular Ecology Resources 12:918-931
Ocl_97865-149	dbSNP # 494475018
Ocl_97954-D	Pritchard et al. 2012. Molecular Ecology Resources 12:918-931
Ocl_98409-D	Pritchard et al. 2012. Molecular Ecology Resources 12:918-931
Ocl_98683-D	Pritchard et al. 2012. Molecular Ecology Resources 12:918-931
Ocl_ant2-87	Campbell et al. 2012. Molecular Ecology Resources 12:942-949
Ocl_asns-278	Campbell et al. 2012. Molecular Ecology Resources 12:942-949
Ocl_CalT7RT2	Harwood and Phillips. 2010. Molecular Ecology Resources 11:382-385
Ocl_clk3Y1	Harwood and Phillips. 2010. Molecular Ecology Resources 11:382-385
Ocl_hsc71-170	Campbell et al. 2012. Molecular Ecology Resources 12:942-949
Ocl_Okerca	McGlaughlin et al. 2010. Transactions of the American Fisheries Society 139:676-684
Ocl_Oku202	McGlaughlin et al. 2010. Transactions of the American Fisheries Society 139:676-684
Ocl_Oku211	McGlaughlin et al. 2010. Transactions of the American Fisheries Society 139:676-684
Ocl_Oku216	McGlaughlin et al. 2010. Transactions of the American Fisheries Society 139:676-684
Ocl_p53R2	Harwood and Phillips. 2010. Molecular Ecology Resources 11:382-385
Ocl_pfd4-261	Campbell et al. 2012. Molecular Ecology Resources 12:942-949
Ocl_sast-309	Campbell et al. 2012. Molecular Ecology Resources 12:942-949
Ocl_SUMO1-17	Campbell et al. 2012. Molecular Ecology Resources 12:942-949
Ocl_txnip-393	Campbell et al. 2012. Molecular Ecology Resources 12:942-949
Ocl_u801	McGlaughlin et al. 2010. Transactions of the American Fisheries Society 139:676-684
Ocl_u803	McGlaughlin et al. 2010. Transactions of the American Fisheries Society 139:676-684
Ocl_u804	McGlaughlin et al. 2010. Transactions of the American Fisheries Society 139:676-684
Om_Gh1prom1-snp1	Aguilar and Garza. 2008. Molecular Ecology Resources 8:659-662
OMS00008	Sanchez et al. 2009. BMC Genomics 10:559.
OMS00009	Sanchez et al. 2009. BMC Genomics 10:559.
OMS00012	Sanchez et al. 2009. BMC Genomics 10:559.
OMS00013	Sanchez et al. 2009. BMC Genomics 10:559.
OMS00023	Sanchez et al. 2009. BMC Genomics 10:559.
OMS00039	Sanchez et al. 2009. BMC Genomics 10:559.
OMS00049	Sanchez et al. 2009. BMC Genomics 10:559.
OMS00062	Sanchez et al. 2009. BMC Genomics 10:559.
OMS00068	Sanchez et al. 2009. BMC Genomics 10:559.
OMS00071	Sanchez et al. 2009. BMC Genomics 10:559.
OMS00072	Sanchez et al. 2009. BMC Genomics 10:559.
OMS00078	Sanchez et al. 2009. BMC Genomics 10:559.
OMS00081	Sanchez et al. 2009. BMC Genomics 10:559.
OMS00083	Sanchez et al. 2009. BMC Genomics 10:559.
OMS00088	Sanchez et al. 2009. BMC Genomics 10:559.
OMS00089	Sanchez et al. 2009. BMC Genomics 10:559.
OMS00117	Sanchez et al. 2009. BMC Genomics 10:559.
OMS00119	Sanchez et al. 2009. BMC Genomics 10:559.
OMS00121	Sanchez et al. 2009. BMC Genomics 10:559.
OMS00127	Sanchez et al. 2009. BMC Genomics 10:559.
OMS00129	Sanchez et al. 2009. BMC Genomics 10:559.
OMS00132	Sanchez et al. 2009. BMC Genomics 10:559.
OMS00139	Sanchez et al. 2009. BMC Genomics 10:559.
OMS00146	Sanchez et al. 2009. BMC Genomics 10:559.
OMS00150	Sanchez et al. 2009. BMC Genomics 10:559.
OMS00153	Sanchez et al. 2009. BMC Genomics 10:559.
OMS00154	Sanchez et al. 2009. BMC Genomics 10:559.
OMS00159	Sanchez et al. 2009. BMC Genomics 10:559.
OMS00164	Sanchez et al. 2009. BMC Genomics 10:559.
OMS00168	Sanchez et al. 2009. BMC Genomics 10:559.
OMS00169	Sanchez et al. 2009. BMC Genomics 10:559.
Omy_101341-188	Abadia-Cardoso et al. 2011. Molecular Ecology Resources 11 (Suppl.1):31-49
Omy_101554-306	Abadia-Cardoso et al. 2011. Molecular Ecology Resources 11 (Suppl.1):31-49
Omy_101770-410	Abadia-Cardoso et al. 2011. Molecular Ecology Resources 11 (Suppl.1):31-49
Omy_101832-195	Abadia-Cardoso et al. 2011. Molecular Ecology Resources 11 (Suppl.1):31-49
Omy_101993-189	Abadia-Cardoso et al. 2011. Molecular Ecology Resources 11 (Suppl.1):31-49
Omy_105385-406	Abadia-Cardoso et al. 2011. Molecular Ecology Resources 11 (Suppl.1):31-49
Omy_106172-332	Abadia-Cardoso et al. 2011. Molecular Ecology Resources 11 (Suppl.1):31-49
Omy_107806-34	Abadia-Cardoso et al. 2011. Molecular Ecology Resources 11 (Suppl.1):31-49
Omy_110064-419	Abadia-Cardoso et al. 2011. Molecular Ecology Resources 11 (Suppl.1):31-49
Omy_110078-294	Abadia-Cardoso et al. 2011. Molecular Ecology Resources 11 (Suppl.1):31-49
Omy_112820-82	Abadia-Cardoso et al. 2011. Molecular Ecology Resources 11 (Suppl.1):31-49
Omy_113242-163	Abadia-Cardoso et al. 2011. Molecular Ecology Resources 11 (Suppl.1):31-49
Omy_114315-438	Abadia-Cardoso et al. 2011. Molecular Ecology Resources 11 (Suppl.1):31-49
Omy_116362-467	Abadia-Cardoso et al. 2011. Molecular Ecology Resources 11 (Suppl.1):31-49
Omy_116733-349	Abadia-Cardoso et al. 2011. Molecular Ecology Resources 11 (Suppl.1):31-49
Omy_116938-264	Abadia-Cardoso et al. 2011. Molecular Ecology Resources 11 (Suppl.1):31-49
Omy_117549-316	Abadia-Cardoso et al. 2011. Molecular Ecology Resources 11 (Suppl.1):31-49
Omy_127645-308	Abadia-Cardoso et al. 2011. Molecular Ecology Resources 11 (Suppl.1):31-49
Omy_128996-481	Abadia-Cardoso et al. 2011. Molecular Ecology Resources 11 (Suppl.1):31-49
Omy_131965-120	Abadia-Cardoso et al. 2011. Molecular Ecology Resources 11 (Suppl.1):31-49
Omy_95442-108	Abadia-Cardoso et al. 2011. Molecular Ecology Resources 11 (Suppl.1):31-49
Omy_95489-423	Abadia-Cardoso et al. 2011. Molecular Ecology Resources 11 (Suppl.1):31-49
Omy_96158-277	Abadia-Cardoso et al. 2011. Molecular Ecology Resources 11 (Suppl.1):31-49
Omy_99300-202	Abadia-Cardoso et al. 2011. Molecular Ecology Resources 11 (Suppl.1):31-49
Omy_arnt-214	dbSNP # 173081915
Omy_COX1-221	Campbell et al. 2009. Molecular Ecology Resources 9:318-322
Omy_gh-475	Campbell et al. 2009. Molecular Ecology Resources 9:318-322
Omy_IL17-185	dbSNP # 173081928
Omy_mcsf-371	(Unpublished, N. R. Campbell, Columbia River Inter-Tribal Fish Commission)
Omy_star-206	(Unpublished, N. R. Campbell, Columbia River Inter-Tribal Fish Commission)
Omy_stat3-273	(Unpublished, N. R. Campbell, Columbia River Inter-Tribal Fish Commission)
Omy_tgfb-207	dbSNP # 173081910
Omy_tlr3-377	dbSNP # 173081912
Omy_tlr5-205	(Unpublished, N. R. Campbell, Columbia River Inter-Tribal Fish Commission)
Onmy_Crbf1-snp1	Aguilar and Garza. 2008. Molecular Ecology Resources 8:659-662

## Sheet: 2. Female 1 linkage map
Worksheet 2. Female 1 hybrid linkage map in centiMorgans (cM) and rainbow trout chromosome (Omy) and linkage group (RT) marker assignments.
Markers within linkage groups are in p to q orientation for metacentric chromosomes and centromere to telomere for acrocentric chromosomes.
			Chromosome (Omy)	Linkage group (RT)	SNP Omy location
Hybrid linkage group	Marker	cM	(Rexroad et al. 2008. BMC Genetics 9:74)	(Guyomard et al. 2006. BMC Genomics 7:302)	(Sanchez et al. 2009. BMC Genomics 10:559)
RYHyb01	Ssa20.19NUIG	0	Omy11	RT6
RYHyb01	OMM1151	17.3	Omy1	RT6
RYHyb01	OMM1205	19.4	Omy1	RT6
RYHyb01	OMM1454	0	Omy1	RT6
RYHyb01	OMM1046	6.5		RT6
RYHyb01	OMM1152	8.7	Omy1
RYHyb01	OMM1366	23.7	Omy1
RYHyb01	Omy_105385-406	42.7
RYHyb01	OmyRGT55TUF	44.5		RT6
RYHyb01	Omy_stat3-273	44.5
RYHyb02	OMM1131	0	Omy2
RYHyb02	Omy_arnt-214	0
RYHyb02	OMM1108	16.6	Omy2	RT27
RYHyb02	Ocl2	22.1		RT27
RYHyb02	OMM1364	23.9	Omy2	RT27
RYHyb02	Omy1323INRA/i	23.9		RT27
RYHyb02	OMM1070/i	34.7	Omy2	RT27
RYHyb02	OMM1039	55	Omy2	RT27
RYHyb02	OMM5294	65.8	Omy2	RT27
RYHyb02	OMM1228	87.5	Omy2
RYHyb03	OMM1138	0	Omy3	RT31
RYHyb03	One102ADFG	8.8		RT31
RYHyb03	Omy1006UW	26.5		RT31
RYHyb03	OMM1058	33.1	Omy3	RT31
RYHyb03	Omy1167INRA/i	48.6		RT31
RYHyb03	OMM5146	61.9	Omy3	RT31
RYHyb03	OMM5024	61.9	Omy3	RT31
RYHyb03	OMM1053	72.7	Omy3	RT31
RYHyb04	OMM1194	0	Omy4	RT24
RYHyb04	OMM1211	9.2	Omy4	RT24
RYHyb04	OMM1402	29.5	Omy4	RT24
RYHyb04	Ssa85DU	48		RT24
RYHyb04	OMM1170	56.6	Omy4
RYHyb04	OMM1397	56.6	Omy4	RT24
RYHyb04	One108ADFG	76.6		RT24
RYHyb04	OMM1322	96.6	Omy4	RT24
RYHyb04	OMM1582	114.3	Omy4
RYHyb05	OMM1075	0	Omy5	RT8
RYHyb05	OMM5318	5.1	Omy5	RT8
RYHyb06	One10ASC	0	Omy6	RT10
RYHyb06	OMM1749	4.4	Omy6
RYHyb06	OMM1204	22.1	Omy6
RYHyb06	Omy1225UW	26.7	Omy6	RT10
RYHyb06	Omy_star-206	28.89
RYHyb06	OMM1294	34.49	Omy6	RT10
RYHyb06	OMM1718	0	Omy6	RT10
RYHyb06	OMM1512/i	0
RYHyb06	OMM1213	4.3	Omy6	RT10
RYHyb07	no linked markers
RYHyb08	OMM1069	0	Omy8	RT23
RYHyb08	OMM1097	10	Omy8	RT23
RYHyb08	OMM3107	24.2	Omy8
RYHyb08	OMM5239	0	Omy8
RYHyb08	OMM5301	4.3	Omy8
RYHyb08	Ots212OSU	20.9		RT23
RYHyb08	OMM5003	20.9	Omy8	RT23
RYHyb08	Omy1368INRA	34.2		RT23
RYHyb08	OMM1265	56.9	Omy8
RYHyb08	OMM1178	68	Omy8	RT23
RYHyb08	OMM1329	68	Omy8
RYHyb08	Ocl_97865-149	69.8
RYHyb09	OMM1270	0	Omy9
RYHyb09	OMM5126	0	Omy9	RT21
RYHyb09	OMM5207	10	Omy9
RYHyb09	Omy1090UW	14.7	Omy9	RT21
RYHyb09	OMM5014	30.6	Omy9	RT21
RYHyb09	OMM1344	38.2	Omy9
RYHyb09	OMS00012	43	Omy9	RT21	Omy9
RYHyb09	OMM1824	45.4	Omy9	RT21
RYHyb09	BX073974	58.9	Omy9
RYHyb09	OMM1367	68.6	Omy9	RT21
RYHyb09	OMM1309	68.6	Omy9
RYHyb09	OMM1060	75.1	Omy9	RT21
RYHyb09	Omy_tlr5-205	75.1
RYHyb09	Omy_114315-438	75.1
RYHyb10	OMM1257	0	Omy10
RYHyb10	OMM1050	0	Omy10	RT20
RYHyb10	OMM1181	4.5	Omy10
RYHyb10	OMM1160	9	Omy10
RYHyb10	TCARRA(11vs12)/i	20.1	Omy10
RYHyb10	OMM5108	29.8	Omy10
RYHyb10	OMM1544	39.5	Omy10	RT20
RYHyb10	OMM1426	58.5	Omy10
RYHyb10	OMM5312	58.5	Omy10
RYHyb10	Omy17DIAS	78.5		RT20
RYHyb10	OMM1134/i	84.2	Omy10	RT20
RYHyb10	OMM1413/i	84.2	Omy10
RYHyb10	OMM1528/i	86.4	Omy10
RYHyb10	OMM1174/i	88.6	Omy10	RT20
RYHyb11	Ocl8	0		RT19
RYHyb11	OMM1375	4.3	Omy11	RT19
RYHyb11	Omy_COX1-221	4.3
RYHyb11	Ots209OSU	4.3		RT19
RYHyb11	OMM1313	4.3	Omy11
RYHyb11	OMM1223	4.3	Omy11
RYHyb11	OMM1008	6.1	Omy11	RT19
RYHyb11	Omy1191UW	9.8	Omy11	RT19
RYHyb11	OMM5289	12	Omy11	RT19
RYHyb12	OMM1128	0	Omy12	RT9
RYHyb12	Ots107SSBI	1.79		RT9
RYHyb12	OMM1096	18.39	Omy12	RT9
RYHyb12	Omy1009UW	18.4	Omy12	RT9
RYHyb12	OMM1130	27.6	Omy12	RT9
RYHyb12	OMM1121	47.9	Omy12	RT9
RYHyb12	Omy1004UW	47.9	Omy12	RT9
RYHyb12	Omy_gh-475	62.7
RYHyb12	OmyRGT30TUF	68.2	Omy12	RT9
RYHyb12	BHMS184/i	72.6	Omy12
RYHyb13	OMM1035/i	0
RYHyb13	OMM1687	11.6	Omy13
RYHyb13	Omy1UoG	11.6	Omy13
RYHyb13	Omi120TUF	20.4
RYHyb13	OMM3006	24.1	Omy13	RT2
RYHyb13	OMM5051/i	26.2	Omy13
RYHyb13	OMM1037/i	43.5	Omy13
RYHyb13	BHMS184/ii	50.1	Omy13
RYHyb13	Ots521NWFSC	65.6		RT2
RYHyb14	OMM5143	0	Omy14
RYHyb14	OMM1346	0	Omy14	RT3
RYHyb14	BX080510	4.8	Omy14
RYHyb14	Omy_116733-349	6.9
RYHyb14	OMM1447	0	Omy14
RYHyb14	Omy1102UW/i	15		RT3
RYHyb14	OmyFGT5TUF	15	Omy14
RYHyb14	OMM1312	24.2	Omy14	RT3
RYHyb14	Omy_101554-306	24.2
RYHyb14	OMM1297	0	Omy14
RYHyb14	Omy1137INRA	0		RT3
RYHyb14	BHMS267	0	Omy14
RYHyb15	Omy1105INRA	0		RT7
RYHyb15	OMM5160	2.3	Omy15	RT7
RYHyb15	OMM1764/i	0	Omy15
RYHyb15	Omy7INRA	0	Omy15	RT7
RYHyb15	OMM1580	0	Omy15
RYHyb15	Omy207UoG	0	Omy15	RT7
RYHyb15	OMM1318	3	Omy15
RYHyb15	OMM1077/i	5.5		RT7
RYHyb15	OMM1376	13.1	Omy15	RT7
RYHyb15	OMM1196	28.4		RT7
RYHyb16	OMM1221	0	Omy16
RYHyb16	OMM1150	0	Omy16
RYHyb16	OMM1023	9	Omy16	RT22
RYHyb16	OMS00117	12.7			Omy16
RYHyb16	OMM5162	21.7	Omy16	RT22
RYHyb16	OMM5141	0	Omy16
RYHyb16	Omy1508INRA	4.69		RT22
RYHyb16	OMM5133	16.3	Omy16	RT22
RYHyb16	OMM1445	16.3	Omy16	RT22
RYHyb16	OMM5287	33.8	Omy16
RYHyb16	Omy_116362-467	33.8
RYHyb17	Omy1293INRA	0		RT29
RYHyb17	OMM3026	16.59	Omy17
RYHyb17	OMM3027	16.6	Omy17
RYHyb17	OtsG243UCD	24.2		RT29
RYHyb17	Omy_101993-189	0
RYHyb17	OtsG43UCD	9.3		RT29
RYHyb17	OMM5051/ii	20.6	Omy17
RYHyb17	OMM1162	20.6	Omy17
RYHyb17	Omy_101832-195	20.6
RYHyb17	OMM1357	31.4	Omy17
RYHyb17	OMM5165/ii	38.2		RT29
RYHyb17	OMM1035/ii	40.6
RYHyb18	OMM1714/i	0	Omy18	RT16
RYHyb18	BX856652	21.7	Omy18
RYHyb18	Omy1318INRA	21.7		RT16
RYHyb18	OMM1013	33.3	Omy18	RT16
RYHyb18	OMM1830	46.6	Omy18	RT16
RYHyb18	OMS00121	51			Omy18
RYHyb18	OMM1606	66.2	Omy18
RYHyb18	OMS00127	66.2			Omy18
RYHyb18	OMM5033	77	Omy18
RYHyb18	OMM1101	77	Omy18	RT16
RYHyb18	OMM1290	77	Omy18
RYHyb19	OMM1174/ii	0	Omy19	RT14
RYHyb19	OMM1528/ii	0	Omy19
RYHyb19	OMM1134/ii	7.3	Omy19	RT14
RYHyb19	OMM5168/i	7.3	Omy19	RT14
RYHyb19	OMS00150	11			Omy19
RYHyb19	Omy_127645-308	16.5
RYHyb19	Omy1374INRA	19		RT14
RYHyb19	OMM3105/i	27.1		RT14
RYHyb19	OMM5216	31.9	Omy19	RT14
RYHyb19	Omy1372INRA	49.4		RT14
RYHyb19	OMM1086	69.4	Omy19	RT14
RYHyb19	OMM1374	80.2	Omy19	RT14
RYHyb19	OMM1279	84.6	Omy19	RT14
RYHyb19	OMM1241	84.6	Omy19	RT14
RYHyb20	OMM1076	0	Omy20	RT17
RYHyb20	OtsG85UCD	9.3		RT17
RYHyb20	OMM1371	16.2	Omy20
RYHyb20	OMS00039	31.7			Omy20
RYHyb20	OtsG422UCD	33.8		RT17
RYHyb20	Omy1151INRA	33.8		RT17
RYHyb20	Omy1376INRA	33.8		RT17
RYHyb20	OMM5149	33.8	Omy20	RT17
RYHyb20	OMM1360	33.8	Omy20	RT17
RYHyb20	OMM1135	33.8	Omy20
RYHyb20	OCC37	33.8
RYHyb20	OMM1717	33.8	Omy18	RT16
RYHyb20	OMM1762	33.8	Omy28	RT13
RYHyb20	OMM1020	38.2	Omy28	RT13
RYHyb20	OMM1272	42.91	Omy28
RYHyb20	OMM1783	59.5		RT13
RYHyb21	OMM1164/i	0	Omy21	RT15
RYHyb21	OMM1077/ii	3.8
RYHyb21	Omy_99300-202	5.6
RYHyb21	OMM1051	14.8	Omy21	RT15
RYHyb21	OMM1067	14.8	Omy21	RT15
RYHyb21	Ots1BML	14.8		RT15
RYHyb21	OMM1764/ii	20.3	Omy21
RYHyb21	OMM1028	23.3	Omy21	RT15
RYHyb21	Omy1112INRA	25.8		RT15
RYHyb21	Omy1248INRA	34.8		RT15
RYHyb21	OMM5266	53.4	Omy21	RT15
RYHyb21	OMM1260	60.5	Omy21
RYHyb22	OMM1365	0	Omy22	RT5
RYHyb22	OMM1104	7.1		RT5
RYHyb22	OMM1286	13.9	Omy22	RT5
RYHyb22	OMM1007	17.6		RT5
RYHyb22	OMM1032	21.3	Omy22	RT5
RYHyb22	OMM1292	27.8	Omy22
RYHyb22	OMM1273	48.2	Omy22
RYHyb22	OMS00088	50.4			Omy1
RYHyb22	Omy1167INRA/ii	54.8		RT5
RYHyb22	Omy1510INRA	66.1		RT5
RYHyb22	Omy1296INRA	66.1		RT5
RYHyb23	Omy5DIAS	0	Omy23	RT30
RYHyb23	OmyRGT24TUF	4.7	Omy23	RT30
RYHyb23	OmyRGT34TUF	11.8	Omy23	RT30
RYHyb23	OMM1238	24.7	Omy23	RT30
RYHyb24	OMM1093	0	Omy24
RYHyb24	Oki23UW	14.7		RT10
RYHyb24	OMM1563	14.7	Omy24
RYHyb24	OmyRGT39TUF	14.7	Omy24	RT26
RYHyb24	OMS00009	24.3			Omy24
RYHyb24	OMM1436	28.9	Omy24
RYHyb24	Omy1350INRA	35.7		RT26
RYHyb25	OMM1301	0	Omy25	RT4
RYHyb25	OMM5137	8.8	Omy25	RT4
RYHyb25	OMM1193	18.1	Omy25	RT4
RYHyb25	OMM5175	22.6	Omy25
RYHyb25	Omy1351INRA	32.09		RT4
RYHyb25	BX881655	32.1	Omy25
RYHyb26	OMM1460	0	Omy26
RYHyb26	OMM1693	7.1	Omy26
RYHyb27	Ocl1	0		RT11
RYHyb27	OMM1172	0	Omy27	RT11
RYHyb27	OMM1310	0	Omy27	RT11
RYHyb27	OMM1709	13.6	Omy27
RYHyb27	OMM1018	20.4	Omy27	RT11
RYHyb27	OMM1084	40.7	Omy27	RT11
RYHyb28	OmyFGT19TUF	0		RT1
RYHyb28	Ots517NWFSC	5.7		RT1
RYHyb28	Ssa408UOS	16.5		RT1
RYHyb28	OMM1372	27.3	Omysex	RT1
RYHyb28	OMM5032	41.2	Omysex
RYHyb28	Ots516NWFSC	43.5		RT1
RYHyb29	Omy1259INRA	0		RT25
RYHyb29	Omy1552UW	6.8	Omy29
RYHyb29	OMM5138	6.8	Omy29
RYHyb29	OMM1054	6.8	Omy29	RT25
RYHyb29	OMM1797	27.7	Omy29	RT25
RYHyb29	OMM5065	37	Omy29
RYHyb29	OMM1389	42.1	Omy29	RT25
RYHyb29	Ogo2UW/ii	44.6	Omy29	RT25

## Sheet: 3. Female 2 linkage map
Worksheet 3. Female 2 hybrid linkage map in centiMorgans (cM) and rainbow trout chromosome (Omy) and linkage group (RT) marker assignments.
Markers within linkage groups are in p to q orientation for metacentric chromosomes and centromere to telomere for acrocentric chromosomes.
			Chromosome (Omy)	Linkage group (RT)	SNP Omy location
Hybrid linkage group	Marker	cM	(Rexroad et al. 2008. BMC Genetics 9:74)	(Guyomard et al. 2006. BMC Genomics 7:302)	(Sanchez et al. 2009. BMC Genomics 10:559)
RYHyb01	Ssa20.19NUIG	0	Omy11	RT6
RYHyb01	OMM1151	15.5	Omy1	RT6
RYHyb01	OMM1205	32.8	Omy1	RT6
RYHyb01	OMM1302	37.2	Omy1
RYHyb01	Omy_117549-316	41.71
RYHyb01	OMM1152	57.6	Omy1
RYHyb01	OMM1366	79.81	Omy1
RYHyb01	OMS00008	97.11			Omy1
RYHyb01	OmyRGT55TUF	98.9		RT6
RYHyb02	OMM1131	0	Omy2	RT27
RYHyb02	Omy_arnt-214	0
RYHyb02	OMM1108	18.81	Omy2	RT27
RYHyb02	Ocl2	26.3		RT27
RYHyb02	OMM1364	33.8	Omy2	RT27
RYHyb02	Omy1323INRA/i	35.9		RT27
RYHyb02	OMM1070/i	48.9	Omy2	RT27
RYHyb02	OMM1039	56.4	Omy2	RT27
RYHyb02	OMM5294	0	Omy2	RT27
RYHyb02	Omy_95442-108	9
RYHyb02	OMM1228	11.2	Omy2
RYHyb02	OMM1347	11.2	Omy2
RYHyb03	OMM1138	0	Omy3	RT31
RYHyb03	One102ADFG	6.5		RT31
RYHyb03	OMM5024	0	Omy3	RT31
RYHyb03	OMM1053	13.3	Omy3	RT31
RYHyb03	OMM5005	28.5	Omy3	RT31
RYHyb04	OMM1194	0	Omy4	RT24
RYHyb04	OMM1211	17.6	Omy4	RT24
RYHyb04	Ssa85DU	0		RT24
RYHyb04	OMM1170	2.1	Omy4
RYHyb04	OMM1397	2.1	Omy4	RT24
RYHyb04	One108ADFG	10.7		RT24
RYHyb04	OMM1322	32.4	Omy4	RT24
RYHyb04	OMM1582	43.2	Omy4
RYHyb04	Omy_131965-120	43.2
RYHyb05	OMM1075	0	Omy5	RT8
RYHyb05	Ogo3UW	0		RT8
RYHyb05	OMM5318	2.2	Omy5	RT8
RYHyb05	OMS00159	17.4			Omy5
RYHyb05	OMM1380	21.9	Omy5
RYHyb05	Omy1471INRA	28.7		RT8
RYHyb05	OmyFGT12TUF	35.2	Omy5	RT8
RYHyb05	OMM5035	46.3	Omy5
RYHyb05	One112ADFG	46.3		RT8
RYHyb05	Omi134TUF	61.3		RT8
RYHyb05	OMM1195	72.4	Omy5
RYHyb05	OMM5025	72.4	Omy5
RYHyb06	Omy1322INRA	0		RT10
RYHyb06	OMM1749	22.7	Omy6
RYHyb06	OMM1204	36.3	Omy6
RYHyb06	Omy1225UW	40.8	Omy6	RT10
RYHyb06	OMM1294	60.3	Omy6	RT10
RYHyb06	OMM1718	80.3	Omy6	RT10
RYHyb06	OMM1512/i	80.3
RYHyb06	OMM1213	88.9	Omy6	RT10
RYHyb06	OMM1202/i	88.9	Omy6	RT10
RYHyb07	OMM1236	0	Omy7
RYHyb07	OMM3054	17.3		RT12
RYHyb07	OMM1136	21	Omy7	RT12
RYHyb07	OMM1381	32.3	Omy7
RYHyb07	Omy16DIAS	32.3		RT12
RYHyb07	OMM5322	36.6	Omy7
RYHyb07	OMS00154	36.6			Omy7
RYHyb07	OMM5210	40.9	Omy7	RT12
RYHyb07	OMM1155	59	Omy7
RYHyb08	OMM1069	0	Omy8	RT23
RYHyb08	OMM1097	5.1	Omy8	RT23
RYHyb08	OMM5239	0	Omy8
RYHyb08	Ots212OSU	6.5		RT23
RYHyb08	OMM5003	8.3	Omy8	RT23
RYHyb08	Omy1368INRA	23.5		RT23
RYHyb08	OMM1265	38.7	Omy8
RYHyb08	OMM1178	53.9	Omy8	RT23
RYHyb08	OMM1329	53.9	Omy8
RYHyb08	OMM1276	55.7		RT23
RYHyb08	Ocl_97865-149	55.7
RYHyb09	Omy_106172-332	0	Omy9	RT21
RYHyb09	OMM1270	7.6	Omy9	RT21
RYHyb09	OMM5126	7.6	Omy9	RT21
RYHyb09	OMM5207	14.5	Omy9	RT21
RYHyb09	Omy1403INRA	14.5	Omy9	RT21
RYHyb09	Omy1090UW	36.2	Omy9	RT21
RYHyb09	OMM5014	42.8	Omy9	RT21
RYHyb09	OMM1344	53.9	Omy9	RT21
RYHyb09	Omy_112820-82	56	Omy9	RT21
RYHyb09	OMM1824	62.3	Omy9	RT21
RYHyb09	BX073974	73.1	Omy9	RT21
RYHyb09	OMM1367	85.8	Omy9	RT21
RYHyb09	OMM1309	87.9	Omy9	RT21
RYHyb10	OMM1257	0	Omy10
RYHyb10	OMM1181	6.6	Omy10
RYHyb10	OMM1160	8.7	Omy10
RYHyb10	OMM1544	0	Omy10	RT20
RYHyb10	OMM1426	11.3	Omy10
RYHyb10	Omy_tlr3-377	20.1
RYHyb10	Omy17DIAS	36		RT20
RYHyb10	OMM1549	47.1	Omy10
RYHyb10	OMM1413/i	47.1	Omy10
RYHyb11	Ocl8	0		RT19
RYHyb11	OMM3020	0	Omy11
RYHyb11	OMM1375	2	Omy11	RT19
RYHyb11	Omy_COX1-221	6
RYHyb11	Ots209OSU	6		RT19
RYHyb11	OMM1025	8.4	Omy11	RT19
RYHyb11	OMM1223	10.7	Omy11
RYHyb11	OMM1008	17.5	Omy11	RT19
RYHyb11	Omy1191UW	21.5	Omy11	RT19
RYHyb11	OMM5289	21.5	Omy11	RT19
RYHyb12	OMM1128	0	Omy12	RT9
RYHyb12	Ots107SSBI	0		RT9
RYHyb12	OMM1096	15.6	Omy12	RT9
RYHyb12	Omy1009UW	19.4	Omy12	RT9
RYHyb12	OMM1130	32.8	Omy12	RT9
RYHyb12	OMM1121	50.1	Omy12	RT9
RYHyb12	Omy1004UW	50.1	Omy12	RT9
RYHyb12	OMM5057	50.1	Omy12
RYHyb12	BHMS184/i	58.7	Omy12
RYHyb12	OMM1368	63	Omy12	RT9
RYHyb12	OMM1161	70.5	Omy12	RT9
RYHyb13	OMM5165/i	0	Omy13	RT2
RYHyb13	OMM1687	20.9	Omy13
RYHyb13	Omy1UoG	20.9	Omy13
RYHyb13	BX087664/i	23.01	Omy13
RYHyb13	OMM3006	31.61	Omy13	RT2
RYHyb13	OMM1037/i	50.41	Omy13	RT2
RYHyb13	Omy_110064-419	59.81
RYHyb13	Ots521NWFSC	71.11		RT2
RYHyb13	OMM1258/i	84	Omy13	RT2
RYHyb14	BX080510	0	Omy14
RYHyb14	OMM1415	2.2	Omy14
RYHyb14	Ssa0025	2.2	Omy14
RYHyb14	OMM1447	9.5	Omy14
RYHyb14	Omy1102UW/i	21.1		RT3
RYHyb14	OmyFGT5TUF	21.1	Omy14
RYHyb14	OMM1312	38.4	Omy14	RT3
RYHyb14	Ogo2UW/i	40.2	Omy14	RT3
RYHyb14	OMM1297	0	Omy14
RYHyb14	Omy1137INRA	0		RT3
RYHyb15	Omy1105INRA	0		RT7
RYHyb15	OMM5160	11.3	Omy15	RT7
RYHyb15	OMM1649	29.2	Omy15
RYHyb15	OMM1764/i	38	Omy15
RYHyb15	Omy7INRA	41	Omy15	RT7
RYHyb15	OMM1580	41	Omy15
RYHyb15	Omy207UoG	43.4	Omy15	RT7
RYHyb15	OMM1318	45.7	Omy15
RYHyb15	OMM1077/i	50.4		RT7
RYHyb15	OMM1376	60.4	Omy15	RT7
RYHyb16	OMM1221	0	Omy16
RYHyb16	OMM1150	0	Omy16
RYHyb16	OMM1023	4.3	Omy16	RT22
RYHyb16	OMM1744	26.5	Omy16	RT22
RYHyb16	Omy1164INRA	31.1		RT22
RYHyb16	Ssa289DU	35.4	Omy16
RYHyb16	Ocl_105386-h	39.7
RYHyb16	Omy1508INRA	54.9		RT22
RYHyb16	OMM5133	69.1	Omy16	RT22
RYHyb17	Omy1293INRA	0		RT29
RYHyb17	OMM3026	15.5	Omy17
RYHyb17	OMM3027	15.5	Omy17
RYHyb17	OMM1201	34.5	Omy17	RT29
RYHyb17	Omy_mcsf-371	43.9
RYHyb17	OMM1300	46	Omy17
RYHyb17	OtsG43UCD	63.7		RT29
RYHyb17	OMM5051/ii	72.5	Omy17
RYHyb17	OMM1162	76.8	Omy17
RYHyb17	BX087664/ii	81.1	Omy17
RYHyb17	OMM1357	94.1	Omy17
RYHyb17	OMM5165/ii	96.2		RT29
RYHyb17	OmyFGT25TUF/ii	96.2	Omy17
RYHyb17	OMM1035/ii	98.7
RYHyb18	OMM1226	0		RT16
RYHyb18	OMM1714/i	11.6	Omy18	RT16
RYHyb18	Omy77DU	13.7	Omy18	RT16
RYHyb18	Omy1038INRA	0		RT16
RYHyb18	OMM1101	9	Omy18	RT16
RYHyb18	OMM1290	9	Omy18
RYHyb18	OMM1352	13.3	Omy18	RT16
RYHyb19	OMM1134/ii	0	Omy19	RT14
RYHyb19	Omy1374INRA	6.8		RT14
RYHyb19	OMM3105/i	16.1
RYHyb19	OMM1086	0	Omy19	RT14
RYHyb19	OMM1374	2.2	Omy19	RT14
RYHyb19	OMM1279	6.5	Omy19	RT14
RYHyb19	OMM1241	8.7	Omy19	RT14
RYHyb20	OMM1076	0	Omy20	RT17
RYHyb20	OMM1371	13.3	Omy20
RYHyb20	OtsG422UCD	28.8		RT17
RYHyb20	Omy1376INRA	28.8		RT17
RYHyb20	OMM5149	28.8	Omy20	RT17
RYHyb20	OMM1360	28.8	Omy20	RT17
RYHyb20	Omy11DIAS	28.8	Omy20
RYHyb20	OMM1717	28.8	Omy18	RT16
RYHyb20	OMM1762	28.8	Omy28	RT13
RYHyb20	Omy_96158-277	39.9
RYHyb20	OMM1272	55.8	Omy28
RYHyb20	OMM1783	71.7		RT13
RYHyb20	Omy1013UW	85.3	Omy28	RT13
RYHyb21	OMM1164/i	0	Omy21	RT15
RYHyb21	OMM1077/ii	7.5
RYHyb21	OMM1051	23.5	Omy21	RT15
RYHyb21	OMM1067	23.5	Omy21	RT15
RYHyb21	Ots1BML	25.4		RT15
RYHyb21	OMM1764/ii	25.4	Omy21
RYHyb21	Omy1112INRA	25.4		RT15
RYHyb21	Omy1248INRA	29.9		RT15
RYHyb21	OMM1256	45.8	Omy21	RT15
RYHyb22	OMM1365	0	Omy22	RT5
RYHyb22	OMM1104	5		RT5
RYHyb22	OMS00049	7.4			Omy22
RYHyb22	OMM1007	16.8		RT5
RYHyb22	OMM1032	20.5	Omy22	RT5
RYHyb22	OMM1292	31.3	Omy22
RYHyb22	Omy_IL17-185	42.1
RYHyb23	OMM5224	0	Omy23
RYHyb23	Omy_107806-34	13.31
RYHyb23	OmyRGT24TUF	36	Omy23	RT30
RYHyb23	OmyRGT34TUF	56.4	Omy23	RT30
RYHyb23	OMM1238	69.61	Omy23	RT30
RYHyb23	Omi84TUF	71.4		RT30
RYHyb24	Oki23UW	0		RT10
RYHyb24	OMM1266	0	Omy24
RYHyb24	OMM1436	0	Omy24
RYHyb24	Omy1350INRA	10.6		RT26
RYHyb24	SSOSL32	14.8	Omy24	RT26
RYHyb25_29	Omy1552UW	0	Omy29
RYHyb25_29	OMM5138	4.5	Omy29
RYHyb25_29	OMM1054	24.9	Omy29	RT25
RYHyb25_29	BX308436	35.7	Omy29
RYHyb25_29	Omy1259INRA	35.7		RT25
RYHyb25_29	OMM1797	45	Omy29	RT25
RYHyb25_29	Omy1102UW/ii	47.3		RT25
RYHyb25_29	OMS00071	53			Omy25
RYHyb25_29	OMM5065	54.8	Omy29
RYHyb25_29	OMM1389	54.8	Omy29	RT25
RYHyb25_29	Ogo2UW/ii	54.8	Omy29	RT25
RYHyb25_29	OMM1301	54.8	Omy25	RT4
RYHyb25_29	OMM5137	54.8	Omy25	RT4
RYHyb25_29	OMM5175	0	Omy25
RYHyb25_29	Omy1351INRA	16.59		RT4
RYHyb25_29	BX881655	21.3	Omy25
RYHyb26	OMM1693	0	Omy26
RYHyb26	Omi87TUF	15.2
RYHyb26	OMM1512/ii	30.7	Omy26	RT18
RYHyb26	Omy1001UW	35.2	Omy26	RT18
RYHyb26	OMM1311	37.1	Omy26	RT18
RYHyb26	OMM1202/ii	37.1	Omy26	RT18
RYHyb27	OMM1709	0	Omy27
RYHyb27	OMM1018	7.6	Omy27	RT11
RYHyb27	OMM1084	24.5	Omy27	RT11
RYHyb28	OmyFGT19TUF	0		RT1
RYHyb28	Ots517NWFSC	16		RT1
RYHyb28	Ssa408UOS	29		RT1
RYHyb28	OMM1372	49.4	Omysex	RT1
RYHyb28	Omy_tgfb-207	57.19
RYHyb28	OMM5032	66.69	Omysex
RYHyb28	Ots516NWFSC	68.99		RT1

## Sheet: 4. Male 1 linkage map
Worksheet 4. Male 1 hybrid linkage map in centiMorgans (cM) and rainbow trout chromosome (Omy) and linkage group (RT) marker assignments.
Markers within linkage groups are in p to q orientation for metacentric chromosomes and centromere to telomere for acrocentric chromosomes.
			Chromosome (Omy)	Linkage group (RT)	SNP Omy location
Hybrid linkage group	Marker	cM	(Rexroad et al. 2008. BMC Genetics 9:74)	(Guyomard et al. 2006. BMC Genomics 7:302)	(Sanchez et al. 2009. BMC Genomics 10:559)
RYHyb01	Ssa20.19NUIG	0	Omy11	RT6
RYHyb01	OMM1151	0	Omy1	RT6
RYHyb01	OMM1205	0	Omy1	RT6
RYHyb01	OMM1454	0	Omy1	RT6
RYHyb01	OMM1046	0		RT6
RYHyb01	OMM1152	0	Omy1
RYHyb01	OMM1366	0	Omy1
RYHyb01	OMS00008	0			Omy1
RYHyb01	OmyRGT55TUF	3.7		RT6
RYHyb02	OMM1131	0	Omy2	RT27
RYHyb02	OMM1108	0	Omy2	RT27
RYHyb02	Ocl2	0		RT27
RYHyb02	OMM1364	0	Omy2	RT27
RYHyb02	Omy1323INRA/i	0		RT27
RYHyb02	OMM1070/i	0	Omy2	RT27
RYHyb02	OMM1039	0	Omy2	RT27
RYHyb02	OMM5294	0	Omy2	RT27
RYHyb02	OMM1228	21.7	Omy2
RYHyb03	OMM1138	0	Omy3	RT31
RYHyb03	One102ADFG	2.2		RT31
RYHyb03	Omy1006UW	2.2		RT31
RYHyb03	OMM1058	2.2	Omy3	RT31
RYHyb03	Omy1167INRA/i	2.2		RT31
RYHyb03	OMM5146	2.2	Omy3	RT31
RYHyb03	OMM5024	2.2	Omy3	RT31
RYHyb03	OMM1053	4.4	Omy3	RT31
RYHyb04	OMM1211	0	Omy4	RT24
RYHyb04	OMM1402	0	Omy4	RT24
RYHyb04	Ssa85DU	0		RT24
RYHyb04	OMM1170	0	Omy4
RYHyb04	OMM1397	0	Omy4	RT24
RYHyb04	One108ADFG	0		RT24
RYHyb04	OMM1322	0	Omy4	RT24
RYHyb04	OMM1582	4.3	Omy4
RYHyb05	OMM5318	0	Omy5	RT8
RYHyb05	OMM1304	20	Omy5
RYHyb05	Omi134TUF	20		RT8
RYHyb05	OMS00169	20			Omy5
RYHyb06	One10ASC	0	Omy6	RT10
RYHyb06	OMM1749	0	Omy6
RYHyb06	OMM1204	0	Omy6
RYHyb06	Omy1225UW	0	Omy6	RT10
RYHyb06	OMM1294	0	Omy6	RT10
RYHyb06	OMM1718	0	Omy6	RT10
RYHyb06	OMM1512/i	0
RYHyb06	OMM1213	0	Omy6	RT10
RYHyb06	OMS00013	0			Omy6
RYHyb07	Ots100SSBI	0		RT12
RYHyb07	OMM1236	0	Omy7
RYHyb07	OMM1136	0	Omy7	RT12
RYHyb07	OMM5255	0	Omy7
RYHyb08	OMS00132	0			Omy8
RYHyb08	OMM1097	2.3	Omy8	RT23
RYHyb08	OMM3107	4.6	Omy8
RYHyb08	OMM5239	4.6	Omy8
RYHyb08	OMM5301	4.6	Omy8
RYHyb08	Ots212OSU	4.6		RT23
RYHyb08	OMM5003	4.6	Omy8	RT23
RYHyb08	Omy1368INRA	4.6		RT23
RYHyb08	OMM1265	4.6	Omy8
RYHyb08	OMS00068	4.6			Omy8
RYHyb08	OMM1178	0	Omy8	RT23
RYHyb08	OMM1329	0	Omy8
RYHyb09	OMM1270	0	Omy9
RYHyb09	OMM5126	8.8	Omy9	RT21
RYHyb09	OMM5207	21.3	Omy9
RYHyb09	Omy1090UW	23.6	Omy9	RT21
RYHyb09	OMM5014	25.7	Omy9	RT21
RYHyb09	OMM1344	25.7	Omy9
RYHyb09	OMM1824	25.7	Omy9	RT21
RYHyb09	BX073974	25.7	Omy9
RYHyb09	OMM1367	25.7	Omy9	RT21
RYHyb09	OMM1309	25.7	Omy9
RYHyb10	OMM1050	0	Omy10	RT20
RYHyb10	OMM1181	2.2	Omy10
RYHyb10	OMM1160	2.2	Omy10
RYHyb10	TCARRA(11vs12)/i	2.2	Omy10
RYHyb10	OMM1544	2.2	Omy10	RT20
RYHyb10	OMM1426	2.2	Omy10
RYHyb10	OMM5312	2.2	Omy10
RYHyb10	Omy_tlr3-377	2.2
RYHyb10	Omy17DIAS	2.2		RT20
RYHyb10	OMM1134/i	2.2	Omy10	RT20
RYHyb10	OMM1528/i	4.4	Omy10
RYHyb10	OMM1413/i	4.4	Omy10
RYHyb11	Ocl8	0		RT19
RYHyb11	OMM1375	0	Omy11	RT19
RYHyb11	Ots209OSU	0		RT19
RYHyb11	OMM1313	0	Omy11
RYHyb11	OMM1223	0	Omy11
RYHyb11	OMM1008	0	Omy11	RT19
RYHyb11	Omy1191UW	0	Omy11	RT19
RYHyb11	OMM5289	0	Omy11	RT19
RYHyb11	CA057681	2.3	Omy11
RYHyb12	OMM1128	0	Omy12	RT9
RYHyb12	Ots107SSBI	3.7		RT9
RYHyb12	OMM1096	5.5	Omy12	RT9
RYHyb12	Omy1009UW	5.5	Omy12	RT9
RYHyb12	OMM1130	5.5	Omy12	RT9
RYHyb12	OMM1121	5.5	Omy12	RT9
RYHyb12	Omy1004UW	5.5	Omy12	RT9
RYHyb12	OmyRGT30TUF	5.5	Omy12	RT9
RYHyb12	BHMS184/i	5.5	Omy12
RYHyb13	OMM1035/i	0
RYHyb13	OMM1687	13.3	Omy13
RYHyb13	Omy1UoG	13.3	Omy13
RYHyb13	OmyFGT25TUF/i	13.3	Omy13
RYHyb13	Omi120TUF	13.3
RYHyb13	OMM3006	13.3	Omy13	RT2
RYHyb13	OMM5051/i	13.3	Omy13
RYHyb13	OMM1037/i	13.3	Omy13
RYHyb13	BHMS184/ii	13.3	Omy13
RYHyb13	Ots521NWFSC	13.3		RT2
RYHyb14	OMM1346	0	Omy14	RT3
RYHyb14	BX080510	0.9	Omy14
RYHyb14	OMM1447	0.9	Omy14
RYHyb14	Omy1102UW/i	0.9		RT3
RYHyb14	OmyFGT5TUF	0.9	Omy14
RYHyb14	OMM1312	0.9	Omy14	RT3
RYHyb14	Ogo2UW/i	0.9	Omy14	RT3
RYHyb14	Omy1137INRA	0.9		RT3
RYHyb14	BHMS267	0.9	Omy14
RYHyb14	Ocl_108505-D	0.9
RYHyb14	OMS00139	0.9			Omy14
RYHyb15	Omy1105INRA	0		RT7
RYHyb15	OMM5160	16.59	Omy15	RT7
RYHyb15	Ocl_103713h	21
RYHyb15	OMM1764/i	24.8	Omy15
RYHyb15	Omy7INRA	24.8	Omy15	RT7
RYHyb15	OMM1580	24.8	Omy15
RYHyb15	Omy207UoG	24.8	Omy15	RT7
RYHyb15	OMM1318	24.8	Omy15
RYHyb15	OMM1077/i	24.8		RT7
RYHyb15	OMM1376	24.8	Omy15	RT7
RYHyb16	OMM1221	0	Omy16
RYHyb16	OMM1150	6.8	Omy16
RYHyb16	OMM5162	9	Omy16	RT22
RYHyb16	OMM5141	9	Omy16
RYHyb16	Omy1508INRA	9		RT22
RYHyb16	OMM5133	9	Omy16	RT22
RYHyb16	OMM1445	9	Omy16	RT22
RYHyb16	OMM5287	11.2	Omy16
RYHyb17	OMM3026	0	Omy17
RYHyb17	OMM3027	0	Omy17
RYHyb17	OtsG43UCD	0		RT29
RYHyb17	OMM5051/ii	0	Omy17
RYHyb17	OMM1162	0	Omy17
RYHyb17	OMM1357	0	Omy17
RYHyb17	Omy_116938-264	0
RYHyb17	OMM1035/ii	13.9
RYHyb17	OMM5165/ii	13.9		RT29
RYHyb18	Omy77DU	0	Omy18	RT16
RYHyb18	BX856652	0	Omy18
RYHyb18	Omy1318INRA	0		RT16
RYHyb18	OMM1013	0	Omy18	RT16
RYHyb18	OMM1830	0	Omy18	RT16
RYHyb18	OMM1606	0	Omy18
RYHyb18	OMM5033	0	Omy18
RYHyb18	Omy_110078-294	0
RYHyb18	Omy_128996-481	0
RYHyb18	OMM1101	2.1	Omy18	RT16
RYHyb18	OMM1290	2.1	Omy18
RYHyb19	OMS00146	0			Omy19
RYHyb19	OMM1528/ii	2.4	Omy19
RYHyb19	OMM1134/ii	2.4	Omy19	RT14
RYHyb19	OMM5168/i	2.4	Omy19	RT14
RYHyb19	Omy1374INRA	2.4		RT14
RYHyb19	OMM3105/i	2.4
RYHyb19	OMM5216	2.4	Omy19	RT14
RYHyb19	Omy1372INRA	2.4	Omy19	RT14
RYHyb19	OMM1086	2.4	Omy19	RT14
RYHyb19	OMM1374	2.4	Omy19	RT14
RYHyb19	OMM1279	2.4	Omy19	RT14
RYHyb19	OMM1174/ii	4.5	Omy19	RT14
RYHyb19	OMM1241	25.2	Omy19	RT14
RYHyb20	OMM1076	0	Omy20	RT17
RYHyb20	OtsG85UCD	6.9		RT17
RYHyb20	OMM1371	9.1	Omy20
RYHyb20	OtsG422UCD	9.1		RT17
RYHyb20	Omy1151INRA	9.1		RT17
RYHyb20	Omy1376INRA	9.1		RT17
RYHyb20	OMM5149	9.1	Omy20	RT17
RYHyb20	OMM1360	9.1	Omy20	RT17
RYHyb20	OMM1135	9.1	Omy20
RYHyb20	OCC37	9.1
RYHyb20	OMM1717	9.1	Omy18	RT16
RYHyb20	OMM1762	9.1	Omy28	RT13
RYHyb20	OMM1020	9.1	Omy28	RT13
RYHyb20	OMM1272	9.1	Omy28
RYHyb20	OMM1783	9.1		RT13
RYHyb20	Omy_101341-188	9.1	Omy28	RT13
RYHyb21	OMM1164/i	0	Omy21	RT15
RYHyb21	OMM1077/ii	0
RYHyb21	OMM1051	0	Omy21	RT15
RYHyb21	OMM1067	0	Omy21	RT15
RYHyb21	Ots1BML	0		RT15
RYHyb21	OMM1764/ii	0	Omy21
RYHyb21	OMM1028	0	Omy21	RT15
RYHyb21	Omy1112INRA	0		RT15
RYHyb21	Omy1248INRA	0		RT15
RYHyb21	OMM5266	2.8	Omy21	RT15
RYHyb21	OMM1260	14.7	Omy21
RYHyb22	OMM1104	0		RT5
RYHyb22	OMM1286	11.3	Omy22	RT5
RYHyb22	OMM1007	11.3		RT5
RYHyb22	OMM1032	11.3	Omy22	RT5
RYHyb22	OMM1292	11.3	Omy22
RYHyb22	OMM1273	11.3	Omy22
RYHyb22	Omy1167INRA/ii	11.3		RT5
RYHyb22	Omy1510INRA	29.4		RT5
RYHyb22	Omy1296INRA	34.9		RT5
RYHyb22	OMS00168	37.5			Omy22
RYHyb23	OMM5224	0	Omy23
RYHyb23	Omy5DIAS	0	Omy23	RT30
RYHyb23	OmyRGT24TUF	0	Omy23	RT30
RYHyb23	OmyRGT34TUF	0	Omy23	RT30
RYHyb23	OMM1238	0	Omy23	RT30
RYHyb24	OMM1093	0	Omy24
RYHyb24	Oki23UW	0		RT10
RYHyb24	OMM1563	0	Omy24
RYHyb24	OmyRGT39TUF	0	Omy24	RT26
RYHyb24	OMM1436	0	Omy24
RYHyb25_29	Omy1552UW	0	Omy29
RYHyb25_29	OMM5138	8.6	Omy29
RYHyb25_29	Omy1102UW/ii	0		RT25
RYHyb25_29	OMM1797	3.7	Omy29	RT25
RYHyb25_29	OMM5065	3.7	Omy29
RYHyb25_29	OMM1389	3.7	Omy29	RT25
RYHyb25_29	Ogo2UW/ii	3.7	Omy29	RT25
RYHyb25_29	OMM1301	3.7	Omy25	RT4
RYHyb25_29	OMM5137	3.7	Omy25	RT4
RYHyb25_29	OMM5175	3.7	Omy25
RYHyb25_29	OMM1193	3.7	Omy25	RT4
RYHyb25_29	Omy1259INRA	10.5		RT25
RYHyb25_29	OMM1054	12.7	Omy29	RT25
RYHyb25_29	BX881655	33.1	Omy25
RYHyb25_29	Omy1351INRA	38.3		RT4
RYHyb26	OMM1460	0	Omy26
RYHyb26	OMM1693	10.3	Omy26
RYHyb26	Omi87TUF	10.3
RYHyb26	OMM1512/ii	10.3	Omy26	RT18
RYHyb27	Ocl1	0		RT11
RYHyb27	OMM1172	1.8	Omy27	RT11
RYHyb27	OMM1310	1.8	Omy27	RT11
RYHyb27	OMM1709	1.8	Omy27
RYHyb27	OMM1018	1.8	Omy27	RT11
RYHyb27	OMM1084	1.8	Omy27	RT11
RYHyb28	OmyFGT19TUF	0		RT1
RYHyb28	Ots517NWFSC	0		RT1
RYHyb28	Ssa408UOS	0		RT1
RYHyb28	OMM1372	0	Omysex	RT1
RYHyb28	Onmy_Crbf1-snp1	0
RYHyb28	OMS00164	0			Omysex
RYHyb28	OMM5032	4.7	Omysex

## Sheet: 5. Male 2 linkage map
Worksheet 5. Male 2 hybrid linkage map in centiMorgans (cM) and rainbow trout chromosome (Omy) and linkage group (RT) marker assignments.
Markers within linkage groups are in p to q orientation for metacentric chromosomes and centromere to telomere for acrocentric chromosomes.
			Chromosome (Omy)	Linkage group (RT)	SNP Omy location
Hybrid linkage group	Marker	cM	(Rexroad et al. 2008. BMC Genetics 9:74)	(Guyomard et al. 2006. BMC Genomics 7:302)	(Sanchez et al. 2009. BMC Genomics 10:559)
RYHyb01	Ssa20.19NUIG	0	Omy11	RT6
RYHyb01	OMS00078	0			Omy1
RYHyb01	OMM1151	2.2	Omy1	RT6
RYHyb01	OMM1205	2.2	Omy1	RT6
RYHyb01	OMM1302	2.2	Omy1
RYHyb01	OMM1046	2.2		RT6
RYHyb01	OMM1152	2.2	Omy1
RYHyb01	OMM1366	2.2	Omy1
RYHyb01	Om_Gh1prom1-snp1	2.2
RYHyb01	OmyRGT55TUF	2.2		RT6
RYHyb02	OMM1131	0	Omy2	RT27
RYHyb02	OMM1108	0	Omy2	RT27
RYHyb02	Ocl2	0		RT27
RYHyb02	OMM1364	0	Omy2	RT27
RYHyb02	Omy1323INRA/i	0		RT27
RYHyb02	OMM1070/i	0	Omy2	RT27
RYHyb02	OMM1039	0	Omy2	RT27
RYHyb02	OMM5294	0	Omy2	RT27
RYHyb02	OMS00063	0			Omy2
RYHyb02	OMS00083	0			Omy2
RYHyb02	OMM1228	16.9	Omy2
RYHyb03	One102ADFG	0		RT31
RYHyb03	OMM5024	0	Omy3	RT31
RYHyb03	OMM1053	0	Omy3	RT31
RYHyb03	OMM5005	8.6	Omy3	RT31
RYHyb04	OMM1211	0	Omy4	RT24
RYHyb04	Ssa85DU	0		RT24
RYHyb04	OMM1170	0	Omy4
RYHyb04	OMM1397	0	Omy4	RT24
RYHyb04	One108ADFG	0		RT24
RYHyb04	OMM1322	2.1	Omy4	RT24
RYHyb04	OMM1582	4.2	Omy4
RYHyb05	OMM1075	0	Omy5	RT8
RYHyb05	Ogo3UW	10.8		RT8
RYHyb05	OMM5318	0	Omy5	RT8
RYHyb05	OMM1380	14.2	Omy5
RYHyb05	OMM1304	14.2	Omy5
RYHyb05	Omy1471INRA	16.3		RT8
RYHyb05	OmyFGT12TUF	16.3	Omy5	RT8
RYHyb05	OMM5035	16.3	Omy5
RYHyb05	One112ADFG	16.3		RT8
RYHyb05	Omi134TUF	16.3		RT8
RYHyb05	OMS00169	16.3			Omy5
RYHyb05	OMM1195	31.5	Omy5
RYHyb05	OMM5025	31.5	Omy5
RYHyb06	Omy1322INRA	0		RT10
RYHyb06	OMM1749	0	Omy6
RYHyb06	Omy1225UW	0	Omy6	RT10
RYHyb06	OMM1294	0	Omy6	RT10
RYHyb06	OMM1718	0	Omy6	RT10
RYHyb06	OMM1213	0	Omy6	RT10
RYHyb06	OMM1202/i	10.2	Omy6	RT10
RYHyb07	Ots100SSBI	0		RT12
RYHyb07	OMM1236	0	Omy7
RYHyb07	OMM3054	0		RT12
RYHyb07	OMM1136	0	Omy7	RT12
RYHyb07	OMM1381	0	Omy7
RYHyb07	Omy16DIAS	0		RT12
RYHyb07	OMM5322	0	Omy7
RYHyb07	OMS00023	0			Omy7
RYHyb07	OMM1155	23.9	Omy7
RYHyb08	OMM1069	0	Omy8	RT23
RYHyb08	OMM1097	20.5	Omy8	RT23
RYHyb08	OMM5239	25.5	Omy8
RYHyb08	OMM5003	27.6	Omy8	RT23
RYHyb08	Ots212OSU	27.6		RT23
RYHyb08	Omy1368INRA	27.6		RT23
RYHyb08	OMM1265	27.6	Omy8
RYHyb08	OMS00153	27.6
RYHyb08	OMM1178	36.2	Omy8	RT23	Omy8
RYHyb08	OMM1329	36.2	Omy8
RYHyb09	OMM1270	0	Omy9
RYHyb09	OMM5126	22.7	Omy9	RT21
RYHyb09	OMM5207	27.2	Omy9
RYHyb09	OMS00081	27.2			Omy9
RYHyb09	Omy1090UW	29.4	Omy9	RT21
RYHyb09	OMM5014	31.5	Omy9	RT21
RYHyb09	OMM1824	31.5	Omy9	RT21
RYHyb09	BX073974	31.5	Omy9
RYHyb09	OMM1367	31.5	Omy9	RT21
RYHyb09	OMM1309	31.5	Omy9
RYHyb09	Omy_tlr5-205	38
RYHyb10	OMM1181	0	Omy10
RYHyb10	OMM1160	0	Omy10
RYHyb10	OMM5108	0	Omy10
RYHyb10	OMM1544	0	Omy10	RT20
RYHyb10	OMM1426	0	Omy10
RYHyb10	Omy17DIAS	0		RT20
RYHyb10	OMM1549	0	Omy10
RYHyb10	OMM1413/i	0	Omy10
RYHyb11	Ocl8	0		RT19
RYHyb11	OMM3020	0	Omy11
RYHyb11	OMM1375	0	Omy11	RT19
RYHyb11	Ots209OSU	0		RT19
RYHyb11	OMM1025	0	Omy11	RT19
RYHyb11	OMM1223	0	Omy11
RYHyb11	OMM1008	0	Omy11	RT19
RYHyb11	OMM5289	0	Omy11	RT19
RYHyb12	Ocl_117540c	0
RYHyb12	OMM1128	15.3	Omy12	RT9
RYHyb12	Ots107SSBI	28.7		RT9
RYHyb12	OMM1096	34.3	Omy12	RT9
RYHyb12	Omy1009UW	34.3	Omy12	RT9
RYHyb12	OMM1130	34.3	Omy12	RT9
RYHyb12	OMM1121	34.3	Omy12	RT9
RYHyb12	Omy1004UW	34.3	Omy12	RT9
RYHyb12	OMM5057	34.3	Omy12
RYHyb12	Omy_gh-475	34.3
RYHyb12	BHMS184/i	34.3	Omy12
RYHyb12	OMM1368	34.3	Omy12	RT9
RYHyb12	OMM1161	34.3	Omy12	RT9
RYHyb13	OMM5165/i	0	Omy13	RT2
RYHyb13	OMM1687	0	Omy13
RYHyb13	Omy1UoG	0	Omy13
RYHyb13	BX087664/i	0	Omy13
RYHyb13	OMM3006	0	Omy13	RT2
RYHyb13	OMM1037/i	0	Omy13
RYHyb13	Ots521NWFSC	0		RT2
RYHyb14	BX080510	0	Omy14
RYHyb14	OMM1415	0	Omy14
RYHyb14	Ssa0025	0	Omy14
RYHyb14	OMM1447	0	Omy14
RYHyb14	Omy1102UW/i	0		RT3
RYHyb14	OmyFGT5TUF	0	Omy14
RYHyb14	OMM1312	0	Omy14	RT3
RYHyb14	Ogo2UW/i	0	Omy14	RT3
RYHyb14	OMS00072	0			Omy14
RYHyb14	OMS00089	0			Omy14
RYHyb14	OMS00139	0			Omy14
RYHyb14	Omy_113242-163	0
RYHyb14	OMM1297	2.1	Omy14
RYHyb14	Omy1137INRA	2.1		RT3
RYHyb15	Omy1105INRA	0		RT7
RYHyb15	OMM5160	9	Omy15	RT7
RYHyb15	OMM1649	0	Omy15
RYHyb15	OMM1764/i	0	Omy15
RYHyb15	Omy7INRA	0	Omy15	RT7
RYHyb15	OMM1580	0	Omy15
RYHyb15	Omy207UoG	0	Omy15	RT7
RYHyb15	OMM1318	0	Omy15
RYHyb15	OMM1077/i	1.9		RT7
RYHyb15	OMM1376	1.9	Omy15	RT7
RYHyb16	OMM1221	0	Omy16
RYHyb16	OMM1150	6.5	Omy16
RYHyb16	OMM1023	8.59	Omy16	RT22
RYHyb16	OMM1744	12.9	Omy16	RT22
RYHyb16	Omy1164INRA	12.9		RT22
RYHyb16	Ssa289DU	12.9	Omy16
RYHyb16	Omy1508INRA	12.9		RT22
RYHyb16	OMM5133	12.9	Omy16	RT22
RYHyb16	OMS00119	12.9			Omy16
RYHyb16	OMM1325	25.9	Omy16
RYHyb16	Omy_116362-467	41.1
RYHyb17	OMM3026	0	Omy17
RYHyb17	OMM3027	0	Omy17
RYHyb17	OMM1201	0	Omy17	RT29
RYHyb17	OMM1300	0	Omy17
RYHyb17	OtsG43UCD	0		RT29
RYHyb17	OMM5051/ii	0	Omy17
RYHyb17	OMM1162	0	Omy17
RYHyb17	Omy_101832-195	0
RYHyb17	BX087664/ii	0	Omy17
RYHyb17	OMM1357	0	Omy17
RYHyb17	OMM5165/ii	0		RT29
RYHyb17	OmyFGT25TUF/ii	0	Omy17
RYHyb17	OMM1035/ii	0
RYHyb18	OMM1226	0		RT16
RYHyb18	OMM1714/i	4	Omy18	RT16
RYHyb18	Omy77DU	4	Omy18	RT16
RYHyb18	OMM1013	4	Omy18	RT16
RYHyb18	OMM1101	4	Omy18	RT16
RYHyb18	OMM1290	4	Omy18
RYHyb18	Omy_101770-410	4
RYHyb19	OMS00146	0			Omy19
RYHyb19	OMM1134/ii	0	Omy19	RT14
RYHyb19	Omy1374INRA	0		RT14
RYHyb19	OMM3105/i	0
RYHyb19	OMM1086	0	Omy19	RT14
RYHyb19	OMM1374	0	Omy19	RT14
RYHyb19	OMM1279	0	Omy19	RT14
RYHyb20	Omy_95489-423	0
RYHyb20	OMM1076	1.8	Omy20	RT17
RYHyb20	OMM1371	1.8	Omy20
RYHyb20	OtsG422UCD	1.8		RT17
RYHyb20	OMM5149	1.8	Omy20	RT17
RYHyb20	OMM1360	1.8	Omy20	RT17
RYHyb20	Omy11DIAS	1.8	Omy20
RYHyb20	OMM1717	1.8	Omy18	RT16
RYHyb20	OMM1762	1.8	Omy28	RT13
RYHyb20	OMM1272	1.8	Omy28
RYHyb20	OMS00129	1.8			Omy28
RYHyb20	OMM1783	12.6		RT13
RYHyb21	OMM1164/i	0	Omy21	RT15
RYHyb21	OMM1077/ii	2.1
RYHyb21	OMM1051	2.1	Omy21	RT15
RYHyb21	OMM1067	2.1	Omy21	RT15
RYHyb21	Ots1BML	2.1		RT15
RYHyb21	OMM1764/ii	2.1	Omy21
RYHyb21	Omy1112INRA	2.1		RT15
RYHyb21	Omy1248INRA	2.1		RT15
RYHyb21	OMM1256	4.4	Omy21
RYHyb22	OMM1365	0	Omy22	RT5
RYHyb22	OMM1104	24.4		RT5
RYHyb22	OMM1007	24.4		RT5
RYHyb22	OMM1032	24.4	Omy22	RT5
RYHyb22	OMM1292	24.4	Omy22
RYHyb23	OMM5224	0	Omy23
RYHyb23	OmyRGT24TUF	0	Omy23	RT30
RYHyb23	OmyRGT34TUF	0	Omy23	RT30
RYHyb23	OMM1238	0	Omy23	RT30
RYHyb23	Omi84TUF	0		RT30
RYHyb24	Oki23UW	0		RT10
RYHyb24	OMM1266	0	Omy24
RYHyb24	OMS00009	0			Omy24
RYHyb24	OMM1436	0	Omy24
RYHyb24	SSOSL32	5.6	Omy24	RT26
RYHyb24	Omy1350INRA	22.6		RT26
RYHyb25	OMM1301	0	Omy25	RT4
RYHyb25	OMM5137	0	Omy25	RT4
RYHyb25	OMM5175	2.1	Omy25
RYHyb25	BX881655	17.3	Omy25
RYHyb25	Omy1351INRA	31.5		RT4
RYHyb26	OMM1693	0	Omy26
RYHyb26	Omi87TUF	0
RYHyb26	OMM1512/ii	0	Omy26	RT18
RYHyb26	Omy1001UW	0	Omy26	RT18
RYHyb26	OMM1311	0	Omy26	RT18
RYHyb26	OMM1202/ii	3	Omy26	RT18
RYHyb27	OMM1310	0	Omy27	RT11
RYHyb27	OMM1709	0	Omy27
RYHyb27	OMM1018	0	Omy27	RT11
RYHyb27	OMM1084	0	Omy27	RT11
RYHyb28	OmyFGT19TUF	0		RT1
RYHyb28	Ots517NWFSC	6.1		RT1
RYHyb28	Ssa408UOS	6.1		RT1
RYHyb28	OMM1372	6.1	Omysex	RT1
RYHyb28	OMM5032	11.1	Omysex
RYHyb29	Omy1552UW	0	Omy29
RYHyb29	OMM5138	11.3	Omy29
RYHyb29	OMM1382	30.8	Omy29
RYHyb29	OMM1054	38.1	Omy29	RT25
RYHyb29	BX308436	38.1	Omy29
RYHyb29	Omy1259INRA	38.1		RT25
RYHyb29	OMM1797	40.3	Omy29	RT25
RYHyb29	Omy1102UW/ii	40.3		RT25
RYHyb29	OMM5065	40.3	Omy29
RYHyb29	OMM1389	40.3	Omy29	RT25
RYHyb29	Ogo2UW/ii	40.3	Omy29	RT25

## Sheet: 6. Female-merged map
Worksheet 6. Female-merged hybrid linkage map in centiMorgans (cM) and rainbow trout chromosome (Omy) and linkage group (RT) marker assignments.
Markers within linkage groups are in p to q orientation for metacentric chromosomes and centromere to telomere for acrocentric chromosomes.
			Chromosome (Omy)	Linkage group (RT)	SNP Omy location
Hybrid linkage group	Marker	cM	(Rexroad et al. 2008. BMC Genetics 9:74)	(Guyomard et al. 2006. BMC Genomics 7:302)	(Sanchez et al. 2009. BMC Genomics 10:559)
RYHyb01	Ssa20.19NUIG	0	Omy11	RT6
RYHyb01	OMM1151	16.4	Omy1	RT6
RYHyb01	OMM1205	26.1	Omy1	RT6
RYHyb01	OMM1302	30.5	Omy1
RYHyb01	Omy_117549-316	35
RYHyb01	OMM1454	42.2	Omy1	RT6
RYHyb01	OMM1046	48.7		RT6
RYHyb01	OMM1152	50.9	Omy1
RYHyb01	OMM1366	69.5	Omy1
RYHyb01	OMS00008	87.6			Omy1
RYHyb01	Omy_105385-406	87.7
RYHyb01	OmyRGT55TUF	89.4		RT6
RYHyb01	Omy_stat3-273	89.4
RYHyb02	OMM1131	0	Omy2	RT27
RYHyb02	Omy_arnt-214	0
RYHyb02	OMM1108	17.7	Omy2	RT27
RYHyb02	Ocl2	24.2		RT27
RYHyb02	OMM1364	28.8	Omy2	RT27
RYHyb02	Omy1323INRA/i	29.9		RT27
RYHyb02	OMM1070/i	41.8	Omy2	RT27
RYHyb02	OMM1039	55.7	Omy2	RT27
RYHyb02	OMM5294	66.5	Omy2	RT27
RYHyb02	Omy_95442-108	79.7
RYHyb02	OMM1228	82.9	Omy2
RYHyb02	OMM1347	82.9	Omy2
RYHyb03	OMM1138	0	Omy3	RT31
RYHyb03	One102ADFG	7.7		RT31
RYHyb03	Omy1006UW	25.4		RT31
RYHyb03	OMM1058	32	Omy3	RT31
RYHyb03	Omy1167INRA/i	47.5		RT31
RYHyb03	OMM5146	60.8	Omy3	RT31
RYHyb03	OMM5024	60.8	Omy3	RT31
RYHyb03	OMM1053	72.8	Omy3	RT31
RYHyb03	OMM5005	88	Omy3	RT31
RYHyb04	OMM1194	0	Omy4	RT24
RYHyb04	OMM1211	13.4	Omy4	RT24
RYHyb04	OMM1402	33.7	Omy4	RT24
RYHyb04	Ssa85DU	52.2		RT24
RYHyb04	OMM1170	57.6	Omy4
RYHyb04	OMM1397	57.6	Omy4	RT24
RYHyb04	One108ADFG	71.8		RT24
RYHyb04	OMM1322	92.7	Omy4	RT24
RYHyb04	OMM1582	106.9	Omy4
RYHyb04	Omy_131965-120	106.9
RYHyb5	OMM1075	0	Omy5	RT8
RYHyb5	Ogo3UW	0		RT8
RYHyb5	OMM5318	3.7	Omy5	RT8
RYHyb5	OMS00159	18.8			Omy5
RYHyb5	OMM1380	23.4	Omy5
RYHyb5	Omy1471INRA	30.2		RT8
RYHyb5	OmyFGT12TUF	36.7	Omy5	RT8
RYHyb5	OMM5035	47.8	Omy5
RYHyb5	One112ADFG	47.8		RT8
RYHyb5	Omi134TUF	62.8		RT8
RYHyb5	OMM1195	73.9	Omy5
RYHyb5	OMM5025	73.9	Omy5
RYHyb06	Omy1322INRA	0		RT10
RYHyb06	One10ASC	18.3	Omy6	RT10
RYHyb06	OMM1749	22.7	Omy6
RYHyb06	OMM1204	38.3	Omy6
RYHyb06	Omy1225UW	42.9	Omy6	RT10
RYHyb06	Omy_star-206	46.7
RYHyb06	OMM1294	56.5	Omy6	RT10
RYHyb06	OMM1718	76.5	Omy6	RT10
RYHyb06	OMM1512/i	76.5
RYHyb06	OMM1213	83	Omy6	RT10
RYHyb06	OMM1202/i	83	Omy6	RT10
RYHyb07	OMM1236	0	Omy7
RYHyb07	OMM3054	17.3		RT12
RYHyb07	OMM1136	21	Omy7	RT12
RYHyb07	OMM1381	32.3	Omy7
RYHyb07	Omy16DIAS	32.3		RT12
RYHyb07	OMM5322	36.6	Omy7
RYHyb07	OMS00154	36.6			Omy7
RYHyb07	OMM5210	40.9	Omy7	RT12
RYHyb07	OMM1155	59	Omy7
RYHyb08	OMM1069	0	Omy8	RT23
RYHyb08	OMM1097	7.6	Omy8	RT23
RYHyb08	OMM3107	21.8	Omy8
RYHyb08	OMM5239	0	Omy8
RYHyb08	OMM5301	2.8	Omy8
RYHyb08	Ots212OSU	13.7		RT23
RYHyb08	OMM5003	14.6	Omy8	RT23
RYHyb08	Omy1368INRA	28.8		RT23
RYHyb08	OMM1265	47.8	Omy8
RYHyb08	OMM1178	60.9	Omy8	RT23
RYHyb08	OMM1329	60.9	Omy8
RYHyb08	Ocl_97865-149	62.7
RYHyb08	OMM1276	62.7		RT23
RYHyb09	Omy_106172-332	0
RYHyb09	OMM1270	7.6	Omy9
RYHyb09	OMM5126	7.6	Omy9	RT21
RYHyb09	OMM5207	16.1	Omy9
RYHyb09	Omy1403INRA	16.1		RT21
RYHyb09	Omy1090UW	29.2	Omy9	RT21
RYHyb09	OMM5014	40.5	Omy9	RT21
RYHyb09	OMM1344	49.8	Omy9
RYHyb09	Omy_112820-82	51.8
RYHyb09	OMS00012	55			Omy9
RYHyb09	OMM1824	57.6	Omy9	RT21
RYHyb09	BX073974	69.8	Omy9
RYHyb09	OMM1367	81	Omy9	RT21
RYHyb09	OMM1309	82	Omy9
RYHyb09	OMM1060	88.5	Omy9	RT21
RYHyb09	Omy_tlr5-205	88.5
RYHyb09	Omy_114315-438	88.5
RYHyb10	OMM1257	0	Omy10
RYHyb10	OMM1050	0	Omy10	RT20
RYHyb10	OMM1181	5.6	Omy10
RYHyb10	OMM1160	8.9	Omy10
RYHyb10	TCARRA(11vs12)/i	20	Omy10
RYHyb10	OMM5108	29.7	Omy10
RYHyb10	OMM1544	39.3	Omy10	RT20
RYHyb10	OMM1426	54.5	Omy10
RYHyb10	OMM5312	54.5	Omy10
RYHyb10	Omy_tlr3-377	62.5
RYHyb10	Omy17DIAS	76.8		RT20
RYHyb10	OMM1134/i	85.2	Omy10	RT20
RYHyb10	OMM1549	85.2	Omy10
RYHyb10	OMM1413/i	85.2	Omy10
RYHyb10	OMM1528/i	87.5	Omy10
RYHyb10	OMM1174/i	89.7	Omy10	RT20
RYHyb11	Ocl8	0		RT19
RYHyb11	OMM3020	0	Omy11
RYHyb11	OMM1375	3.2	Omy11	RT19
RYHyb11	Omy_COX1-221	5.2
RYHyb11	Ots209OSU	5.2		RT19
RYHyb11	OMM1313	5.2	Omy11
RYHyb11	OMM1025	6.4	Omy11	RT19
RYHyb11	OMM1223	7.5	Omy11
RYHyb11	OMM1008	11.8	Omy11	RT19
RYHyb11	Omy1191UW	15.6	Omy11	RT19
RYHyb11	OMM5289	16.7	Omy11	RT19
RYHyb12	OMM1128	0	Omy12	RT9
RYHyb12	Ots107SSBI	0.9		RT9
RYHyb12	OMM1096	17	Omy12	RT9
RYHyb12	Omy1009UW	18.9	Omy12	RT9
RYHyb12	OMM1130	30.2	Omy12	RT9
RYHyb12	OMM1121	49	Omy12	RT9
RYHyb12	Omy1004UW	49	Omy12	RT9
RYHyb12	OMM5057	49	Omy12
RYHyb12	Omy_gh-475	59
RYHyb12	OmyRGT30TUF	62.7	Omy12	RT9
RYHyb12	BHMS184/i	65.6	Omy12
RYHyb12	OMM1368	69.9	Omy12	RT9
RYHyb12	OMM1161	77.4	Omy12	RT9
RYHyb13	OMM5165/i	0	Omy13	RT2
RYHyb13	OMM1035/i	9.3
RYHyb13	OMM1687	20.9	Omy13
RYHyb13	Omy1UoG	20.9	Omy13
RYHyb13	BX087664/i	23.2	Omy13
RYHyb13	Omi120TUF	29.1
RYHyb13	OMM3006	32.5	Omy13	RT2
RYHyb13	OMM5051/i	34.6	Omy13
RYHyb13	OMM1037/i	51.6	Omy13
RYHyb13	BHMS184/ii	58	Omy13
RYHyb13	Omy_110064-419	61.3
RYHyb13	Ots521NWFSC	73		RT2
RYHyb13	OMM1258/i	85.9	Omy13
RYHyb14	OMM5143	0	Omy14
RYHyb14	OMM1346	0	Omy14	RT3
RYHyb14	BX080510	4.8	Omy14
RYHyb14	Omy_116733-349	6.9
RYHyb14	OMM1415	7	Omy14
RYHyb14	Ssa0025	7	Omy14
RYHyb14	OMM1447	14.3	Omy14
RYHyb14	Omy1102UW/i	27.6		RT3
RYHyb14	OmyFGT5TUF	27.6	Omy14
RYHyb14	OMM1312	40.8	Omy14	RT3
RYHyb14	Omy_101554-306	40.8
RYHyb14	Ogo2UW/i	42.6	Omy14	RT3
RYHyb14	BHMS267	0	Omy14
RYHyb14	OMM1297	0	Omy14
RYHyb14	Omy1137INRA	0		RT3
RYHyb15	Omy1105INRA	0		RT7
RYHyb15	OMM5160	6.8	Omy15	RT7
RYHyb15	OMM1649	24.7	Omy15
RYHyb15	OMM1764/i	33.5	Omy15
RYHyb15	Omy7INRA	35	Omy15	RT7
RYHyb15	OMM1580	35	Omy15
RYHyb15	Omy207UoG	36.2	Omy15	RT7
RYHyb15	OMM1318	38.9	Omy15
RYHyb15	OMM1077/i	42.5		RT7
RYHyb15	OMM1376	51.3	Omy15	RT7
RYHyb15	OMM1196	66.5		RT7
RYHyb16	OMM1221	0	Omy16
RYHyb16	OMM1150	0	Omy16
RYHyb16	OMM1023	6.7	Omy16	RT22
RYHyb16	OMS00117	10.4			Omy16
RYHyb16	OMM5162	19.4	Omy16	RT22
RYHyb16	OMM1744	28.9	Omy16	RT22
RYHyb16	Omy1164INRA	33.5		RT22
RYHyb16	Ssa289DU	37.8	Omy16
RYHyb16	Ocl_105386-h	42.1
RYHyb16	OMM5141	47.9	Omy16
RYHyb16	Omy1508INRA	52.6		RT22
RYHyb16	OMM1445	65.5	Omy16	RT22
RYHyb16	OMM5133	65.5	Omy16	RT22
RYHyb16	OMM5287	83	Omy16
RYHyb16	Omy_116362-467	83
RYHyb17	Omy1293INRA	0		RT29
RYHyb17	OMM3026	16	Omy17
RYHyb17	OMM3027	16	Omy17
RYHyb17	OtsG243UCD	23.6		RT29
RYHyb17	OMM1201	35	Omy17	RT29
RYHyb17	Omy_mcsf-371	44.4
RYHyb17	OMM1300	46.5	Omy17
RYHyb17	Omy_101993-189	54.9
RYHyb17	OtsG43UCD	64.2		RT29
RYHyb17	OMM5051/ii	74.3	Omy17
RYHyb17	OMM1162	76.4	Omy17
RYHyb17	Omy_101832-195	76.4
RYHyb17	BX087664/ii	79.9	Omy17
RYHyb17	OMM1357	90.5	Omy17
RYHyb17	OmyFGT25TUF/ii	94.9	Omy17
RYHyb17	OMM5165/ii	94.9		RT29
RYHyb17	OMM1035/ii	97.4
RYHyb18	OMM1226	0		RT16
RYHyb18	OMM1714/i	11.6	Omy18	RT16
RYHyb18	Omy77DU	13.7	Omy18	RT16
RYHyb18	BX856652	33.3	Omy18
RYHyb18	Omy1318INRA	33.3		RT16
RYHyb18	OMM1013	44.9	Omy18	RT16
RYHyb18	OMM1830	58.5	Omy18	RT16
RYHyb18	OMS00121	62.6			Omy18
RYHyb18	OMM1606	78.2	Omy18
RYHyb18	OMS00127	78.2			Omy18
RYHyb18	Omy1038INRA	79.6		RT16
RYHyb18	OMM5033	88.6	Omy18
RYHyb18	OMM1101	88.6	Omy18	RT16
RYHyb18	OMM1290	88.6	Omy18
RYHyb18	OMM1352	92.9	Omy18	RT16
RYHyb19	OMM1174/ii	0	Omy19	RT14
RYHyb19	OMM1528/ii	0	Omy19
RYHyb19	OMM1134/ii	7.3	Omy19	RT14
RYHyb19	OMM5168/i	7.3	Omy19	RT14
RYHyb19	OMS00150	10.2			Omy19
RYHyb19	Omy_127645-308	14.6
RYHyb19	Omy1374INRA	16.6		RT14
RYHyb19	OMM3105/i	25.3
RYHyb19	OMM5216	30.1	Omy19	RT14
RYHyb19	Omy1372INRA	47.6		RT14
RYHyb19	OMM1086	67.6	Omy19	RT14
RYHyb19	OMM1374	74	Omy19	RT14
RYHyb19	OMM1279	78.4	Omy19	RT14
RYHyb19	OMM1241	79.5	Omy19	RT14
RYHyb20	OMM1076	0	Omy20	RT17
RYHyb20	OtsG85UCD	8.5		RT17
RYHyb20	OMM1371	14.8	Omy20
RYHyb20	OMS00039	29.3			Omy20
RYHyb20	OtsG422UCD	31.3		RT17
RYHyb20	Omy1151INRA	31.3		RT17
RYHyb20	Omy1376INRA	31.3		RT17
RYHyb20	OMM5149	31.3	Omy20	RT17
RYHyb20	OMM1360	31.3	Omy20	RT17
RYHyb20	OMM1135	31.3	Omy20
RYHyb20	Omy11DIAS	31.3	Omy20
RYHyb20	OCC37	31.3
RYHyb20	OMM1717	31.3	Omy18	RT16
RYHyb20	OMM1762	31.3	Omy28	RT13
RYHyb20	Omy_96158-277	38.7
RYHyb20	OMM1020	40	Omy28	RT13
RYHyb20	OMM1272	49.3	Omy28
RYHyb20	OMM1783	65.6		RT13
RYHyb20	Omy1013UW	79.2	Omy28	RT13
RYHyb21	OMM1164/i	0	Omy21	RT15
RYHyb21	OMM1077/ii	5.7
RYHyb21	Omy_99300-202	7.9
RYHyb21	OMM1051	19.1	Omy21	RT15
RYHyb21	OMM1067	19.1	Omy21	RT15
RYHyb21	Ots1BML	20.1		RT15
RYHyb21	OMM1764/ii	22.8	Omy21
RYHyb21	OMM1028	24.3	Omy21	RT15
RYHyb21	Omy1112INRA	25.6		RT15
RYHyb21	Omy1248INRA	32.3		RT15
RYHyb21	OMM1256	48.2	Omy21
RYHyb21	OMM5266	50.9	Omy21	RT15
RYHyb21	OMM1260	58	Omy21
RYHyb22	OMM1365	0	Omy22	RT5
RYHyb22	OMM1104	6.1		RT5
RYHyb22	OMS00049	8.3			Omy22
RYHyb22	OMM1286	13.3	Omy22	RT5
RYHyb22	OMM1007	17.2		RT5
RYHyb22	OMM1032	20.9	Omy22	RT5
RYHyb22	OMM1292	29.5	Omy22
RYHyb22	Omy_IL17-185	40.3
RYHyb22	OMM1273	50	Omy22
RYHyb22	OMS00088	52.2			Omy1
RYHyb22	Omy1167INRA/ii	56.6		RT5
RYHyb22	Omy1510INRA	67.8		RT5
RYHyb22	Omy1296INRA	67.8		RT5
RYHyb23	OMM5224	0	Omy23
RYHyb23	Omy_107806-34	13.3
RYHyb23	Omy5DIAS	31.3	Omy23	RT30
RYHyb23	OmyRGT24TUF	36	Omy23	RT30
RYHyb23	OmyRGT34TUF	49.8	Omy23	RT30
RYHyb23	OMM1238	62.8	Omy23	RT30
RYHyb23	Omi84TUF	64.6		RT30
RYHyb24	OMM1093	0	Omy24
RYHyb24	Oki23UW	14.7		RT10
RYHyb24	OMM1266	14.7	Omy24
RYHyb24	OMM1563	14.7	Omy24
RYHyb24	OmyRGT39TUF	14.7	Omy24	RT26
RYHyb24	OMS00009	24.3			Omy24
RYHyb24	OMM1436	28.9	Omy24
RYHyb24	Omy1350INRA	37.6		RT26
RYHyb24	SSOSL32	41.8	Omy24	RT26
RYHyb26	OMM1460	0	Omy26
RYHyb26	OMM1693	7.1	Omy26
RYHyb26	Omi87TUF	22.3
RYHyb26	OMM1512/ii	37.8	Omy26	RT18
RYHyb26	Omy1001UW	42.3	Omy26	RT18
RYHyb26	OMM1311	44.2	Omy26	RT18
RYHyb26	OMM1202/ii	44.2	Omy26	RT18
RYHyb27	Ocl1	0		RT11
RYHyb27	OMM1172	0	Omy27	RT11
RYHyb27	OMM1310	0	Omy27	RT11
RYHyb27	OMM1709	13.6	Omy27
RYHyb27	OMM1018	20.8	Omy27	RT11
RYHyb27	OMM1084	39.4	Omy27	RT11
RYHyb28	OmyFGT19TUF	0		RT1
RYHyb28	Ots517NWFSC	10.9		RT1
RYHyb28	Ssa408UOS	22.8		RT1
RYHyb28	OMM1372	38.3	Omysex	RT1
RYHyb28	Omy_tgfb-207	45.4
RYHyb28	OMM5032	53.9	Omysex
RYHyb28	Ots516NWFSC	56.2		RT1
RYHyb25, RYHyb29, RYHyb25_29 polymorphism: Map orders differed between females, female-merged map could not be constructed.

## Sheet: 7. Male-merged map
Worksheet 7. Male-merged hybrid linkage map in centiMorgans (cM) and rainbow trout chromosome (Omy) and linkage group (RT) marker assignments.
Markers within linkage groups are in p to q orientation for metacentric chromosomes and centromere to telomere for acrocentric chromosomes.
			Chromosome (Omy)	Linkage group (RT)	SNP Omy location
Hybrid linkage group	Marker	cM	(Rexroad et al. 2008. BMC Genetics 9:74)	(Guyomard et al. 2006. BMC Genomics 7:302)	(Sanchez et al. 2009. BMC Genomics 10:559)
RYHyb01	Ssa20.19NUIG	0	Omy11	RT6
RYHyb01	OMS00078	0			Omy1
RYHyb01	OMM1151	1.1	Omy1	RT6
RYHyb01	OMM1205	1.1	Omy1	RT6
RYHyb01	OMM1302	1.1	Omy1
RYHyb01	OMM1454	1.1	Omy1	RT6
RYHyb01	OMM1046	1.1		RT6
RYHyb01	OMM1152	1.1	Omy1
RYHyb01	OMM1366	1.1	Omy1
RYHyb01	OMS00008	1.1
RYHyb01	Om_Gh1prom1-snp1	1.1
RYHyb01	OmyRGT55TUF	3		RT6
RYHyb02	OMM1131	0	Omy2	RT27
RYHyb02	OMM1108	0	Omy2	RT27
RYHyb02	Ocl2	0		RT27
RYHyb02	OMM1364	0	Omy2	RT27
RYHyb02	Omy1323INRA/i	0		RT27
RYHyb02	OMM1070/i	0	Omy2	RT27
RYHyb02	OMM1039	0	Omy2	RT27
RYHyb02	OMM5294	0	Omy2	RT27
RYHyb02	OMS00063	0			Omy2
RYHyb02	OMS00083	0			Omy2
RYHyb02	OMM1228	19.3	Omy2
RYHyb03	OMM1138	0	Omy3	RT31
RYHyb03	One102ADFG	1.1		RT31
RYHyb03	Omy1006UW	1.1		RT31
RYHyb03	OMM1058	1.1	Omy3	RT31
RYHyb03	Omy1167INRA/i	1.1		RT31
RYHyb03	OMM5146	1.1	Omy3	RT31
RYHyb03	OMM5024	1.1	Omy3	RT31
RYHyb03	OMM1053	2.2	Omy3	RT31
RYHyb03	OMM5005	10.8	Omy3	RT31
RYHyb04	OMM1211	0	Omy4	RT24
RYHyb04	OMM1402	0	Omy4	RT24
RYHyb04	Ssa85DU	0		RT24
RYHyb04	OMM1170	0	Omy4
RYHyb04	OMM1397	0	Omy4	RT24
RYHyb04	One108ADFG	0		RT24
RYHyb04	OMM1322	1.1	Omy4	RT24
RYHyb04	OMM1582	4.3	Omy4
RYHyb05	OMM1075	0	Omy5	RT8
RYHyb05	Ogo3UW	10.8		RT8
RYHyb05	OMM5318	0	Omy5	RT8
RYHyb05	OMM1380	17.1	Omy5
RYHyb05	OMM1304	17.1	Omy5
RYHyb05	Omy1471INRA	18.1		RT8
RYHyb05	OmyFGT12TUF	18.1	Omy5	RT8
RYHyb05	OMM5035	18.1	Omy5
RYHyb05	One112ADFG	18.1		RT8
RYHyb05	Omi134TUF	18.1		RT8
RYHyb05	OMS00169	18.1			Omy5
RYHyb05	OMM1195	33.3	Omy5
RYHyb05	OMM5025	33.3	Omy5
RYHyb06	Omy1322INRA	0		RT10
RYHyb06	One10ASC	0	Omy6	RT10
RYHyb06	OMM1749	0	Omy6
RYHyb06	OMM1204	0	Omy6
RYHyb06	Omy1225UW	0	Omy6	RT10
RYHyb06	OMM1294	0	Omy6	RT10
RYHyb06	OMM1718	0	Omy6	RT10
RYHyb06	OMM1512/i	0
RYHyb06	OMM1213	0	Omy6	RT10
RYHyb06	OMS00013	0			Omy6
RYHyb06	OMM1202/i	10.2	Omy6	RT10
RYHyb07	Ots100SSBI	0		RT12
RYHyb07	OMM1236	0	Omy7
RYHyb07	OMM3054	0		RT12
RYHyb07	OMM1136	0	Omy7	RT12
RYHyb07	OMM1381	0	Omy7
RYHyb07	Omy16DIAS	0		RT12
RYHyb07	OMM5322	0	Omy7
RYHyb07	OMS00023	0			Omy7
RYHyb07	OMM5255	0	Omy7
RYHyb07	OMM1155	23.9	Omy7
RYHyb08	OMM1069	0	Omy8	RT23
RYHyb08	OMS00132	18.2			Omy8
RYHyb08	OMM1097	20.5	Omy8	RT23
RYHyb08	OMM3107	24.1	Omy8
RYHyb08	OMM5239	24.2	Omy8
RYHyb08	OMM5301	24.2	Omy8
RYHyb08	Ots212OSU	25.2		RT23
RYHyb08	OMM5003	25.2	Omy8	RT23
RYHyb08	Omy1368INRA	25.2		RT23
RYHyb08	OMM1265	25.2	Omy8
RYHyb08	OMS00068	25.2			Omy8
RYHyb08	OMS00153	25.2			Omy8
RYHyb08	OMM1178	33.8	Omy8	RT23
RYHyb08	OMM1329	33.8	Omy8
RYHyb09	OMM1270	0	Omy9
RYHyb09	OMM5126	15.8	Omy9	RT21
RYHyb09	OMM5207	24.3	Omy9
RYHyb09	OMS00081	24.3			Omy9
RYHyb09	Omy1090UW	26.5	Omy9	RT21
RYHyb09	OMM5014	28.6	Omy9	RT21
RYHyb09	OMM1344	28.6	Omy9
RYHyb09	OMM1824	28.6	Omy9	RT21
RYHyb09	BX073974	28.6	Omy9
RYHyb09	OMM1367	28.6	Omy9	RT21
RYHyb09	OMM1309	28.6	Omy9
RYHyb09	Omy_tlr5-205	35.1
RYHyb10	OMM1050	0	Omy10	RT20
RYHyb10	OMM1181	2.2	Omy10
RYHyb10	OMM1160	2.2	Omy10
RYHyb10	TCARRA(11vs12)/i	2.2	Omy10
RYHyb10	OMM5108	2.2	Omy10
RYHyb10	OMM1544	2.2	Omy10	RT20
RYHyb10	OMM1426	2.2	Omy10
RYHyb10	OMM5312	2.2	Omy10
RYHyb10	Omy_tlr3-377	2.2
RYHyb10	Omy17DIAS	2.2		RT20
RYHyb10	OMM1134/i	2.2	Omy10	RT20
RYHyb10	OMM1549	2.2	Omy10
RYHyb10	OMM1413/i	3.3	Omy10
RYHyb10	OMM1528/i	3.3	Omy10
RYHyb11	Ocl8	0		RT19
RYHyb11	OMM3020	0	Omy11
RYHyb11	OMM1375	0	Omy11	RT19
RYHyb11	Ots209OSU	0		RT19
RYHyb11	OMM1313	0	Omy11
RYHyb11	OMM1025	0	Omy11	RT19
RYHyb11	OMM1223	0	Omy11
RYHyb11	OMM1008	0	Omy11	RT19
RYHyb11	Omy1191UW	0	Omy11	RT19
RYHyb11	OMM5289	0	Omy11	RT19
RYHyb11	CA057681	2.3	Omy11
RYHyb12	Ocl_117540c	0
RYHyb12	OMM1128	15.3	Omy12	RT9
RYHyb12	Ots107SSBI	23.9		RT9
RYHyb12	OMM1096	27.5	Omy12	RT9
RYHyb12	Omy1009UW	27.5	Omy12	RT9
RYHyb12	OMM1130	27.5	Omy12	RT9
RYHyb12	OMM1121	27.5	Omy12	RT9
RYHyb12	Omy1004UW	27.5	Omy12	RT9
RYHyb12	OMM5057	27.5	Omy12
RYHyb12	Omy_gh-475	27.5
RYHyb12	OmyRGT30TUF	27.5	Omy12	RT9
RYHyb12	BHMS184/i	27.5	Omy12
RYHyb12	OMM1368	27.5	Omy12	RT9
RYHyb12	OMM1161	27.5	Omy12	RT9
RYHyb13	OMM1035/i	0
RYHyb13	OMM5165/i	13.3	Omy13	RT2
RYHyb13	OMM1687	13.3	Omy13
RYHyb13	Omy1UoG	13.3	Omy13
RYHyb13	BX087664/i	13.3	Omy13
RYHyb13	Omi120TUF	13.3
RYHyb13	OMM3006	13.3	Omy13	RT2
RYHyb13	OMM5051/i	13.3	Omy13
RYHyb13	OMM1037/i	13.3	Omy13
RYHyb13	BHMS184/ii	13.3	Omy13
RYHyb13	Ots521NWFSC	13.3		RT2
RYHyb13	OmyFGT25TUF/i	13.3	Omy13
RYHyb14	OMM1346	0	Omy14	RT3
RYHyb14	BX080510	0.9	Omy14
RYHyb14	OMM1415	0.9	Omy14
RYHyb14	Ssa0025	0.9	Omy14
RYHyb14	OMM1447	0.9	Omy14
RYHyb14	Omy1102UW/i	0.9		RT3
RYHyb14	OmyFGT5TUF	0.9	Omy14
RYHyb14	OMM1312	0.9	Omy14	RT3
RYHyb14	Ogo2UW/i	0.9	Omy14	RT3
RYHyb14	Omy_113242-163	0.9
RYHyb14	OMS00072	0.9			Omy14
RYHyb14	OMS00089	0.9			Omy14
RYHyb14	Ocl_108505-D	0.9
RYHyb14	OMS00139	0.9			Omy14
RYHyb14	BHMS267	0.9	Omy14
RYHyb14	OMM1297	1.5	Omy14
RYHyb14	Omy1137INRA	1.5		RT3
RYHyb15	Omy1105INRA	0		RT7
RYHyb15	OMM5160	12.8	Omy15	RT7
RYHyb15	Ocl_103713h	17.2
RYHyb15	OMM1649	21	Omy15
RYHyb15	OMM1764/i	21	Omy15
RYHyb15	Omy7INRA	21	Omy15	RT7
RYHyb15	OMM1580	21	Omy15
RYHyb15	Omy207UoG	21	Omy15	RT7
RYHyb15	OMM1318	21	Omy15
RYHyb15	OMM1077/i	22		RT7
RYHyb15	OMM1376	22	Omy15	RT7
RYHyb16	OMM1221	0	Omy16
RYHyb16	OMM1150	6.7	Omy16
RYHyb16	OMM1023	8.1	Omy16	RT22
RYHyb16	OMM5162	11	Omy16	RT22
RYHyb16	OMM1744	11	Omy16	RT22
RYHyb16	Omy1164INRA	11		RT22
RYHyb16	Ssa289DU	11	Omy16
RYHyb16	OMM5141	11	Omy16
RYHyb16	Omy1508INRA	11		RT22
RYHyb16	OMM5133	11	Omy16	RT22
RYHyb16	OMS00119	11			Omy16
RYHyb16	OMM1445	11	Omy16	RT22
RYHyb16	OMM5287	13.2	Omy16
RYHyb16	OMM1325	23.9	Omy16
RYHyb16	Omy_116362-467	39.2
RYHyb17	OMM3026	0	Omy17
RYHyb17	OMM3027	0	Omy17
RYHyb17	OMM1201	0	Omy17	RT29
RYHyb17	OMM1300	0	Omy17
RYHyb17	OtsG43UCD	0		RT29
RYHyb17	OMM5051/ii	0	Omy17
RYHyb17	OMM1162	0	Omy17
RYHyb17	BX087664/ii	0	Omy17
RYHyb17	OMM1357	0	Omy17
RYHyb17	Omy_116938-264	0
RYHyb17	Omy_101832-195	0
RYHyb17	OmyFGT25TUF/ii	0	Omy17
RYHyb17	OMM5165/ii	7		RT29
RYHyb17	OMM1035/ii	7
RYHyb18	OMM1226	0		RT16
RYHyb18	OMM1714/i	4	Omy18	RT16
RYHyb18	Omy77DU	4	Omy18	RT16
RYHyb18	BX856652	4	Omy18
RYHyb18	Omy1318INRA	4		RT16
RYHyb18	OMM1013	4	Omy18	RT16
RYHyb18	OMM1830	4	Omy18	RT16
RYHyb18	OMM1606	4	Omy18
RYHyb18	OMM5033	4	Omy18
RYHyb18	Omy_110078-294	4
RYHyb18	Omy_128996-481	4
RYHyb18	OMM1101	5.1	Omy18	RT16
RYHyb18	OMM1290	5.1	Omy18
RYHyb18	Omy_101770-410	5.1
RYHyb19	OMS00146	0			Omy19
RYHyb19	OMM1528/ii	1.2	Omy19
RYHyb19	OMM1134/ii	1.2	Omy19	RT14
RYHyb19	OMM5168/i	1.2	Omy19	RT14
RYHyb19	Omy1374INRA	1.2		RT14
RYHyb19	OMM3105/i	1.2
RYHyb19	OMM5216	1.2	Omy19	RT14
RYHyb19	Omy1372INRA	1.2		RT14
RYHyb19	OMM1086	1.2	Omy19	RT14
RYHyb19	OMM1374	1.2	Omy19	RT14
RYHyb19	OMM1279	1.2	Omy19	RT14
RYHyb19	OMM1174/ii	3.3	Omy19	RT14
RYHyb19	OMM1241	24	Omy19	RT14
RYHyb20	Omy_95489-423	0
RYHyb20	OMM1076	1.8	Omy20	RT17
RYHyb20	OtsG85UCD	5.3		RT17
RYHyb20	OMM1371	6.4	Omy20
RYHyb20	OtsG422UCD	6.4		RT17
RYHyb20	Omy1151INRA	6.4		RT17
RYHyb20	Omy1376INRA	6.4		RT17
RYHyb20	OMM5149	6.4	Omy20	RT17
RYHyb20	OMM1360	6.4	Omy20	RT17
RYHyb20	OMM1135	6.4	Omy20
RYHyb20	Omy11DIAS	6.4	Omy20
RYHyb20	OCC37	6.4
RYHyb20	OMM1717	6.4	Omy18	RT16
RYHyb20	OMM1762	6.4	Omy28	RT13
RYHyb20	OMM1020	6.4	Omy28	RT13
RYHyb20	OMM1272	6.4	Omy28
RYHyb20	OMS00129	6.4			Omy28
RYHyb20	OMM1783	11.7		RT13
RYHyb20	Omy_101341-188	11.7
RYHyb21	OMM1164/i	0	Omy21	RT15
RYHyb21	OMM1077/ii	1.1
RYHyb21	OMM1051	1.1	Omy21	RT15
RYHyb21	OMM1067	1.1	Omy21	RT15
RYHyb21	Ots1BML	1.1		RT15
RYHyb21	OMM1764/ii	1.1	Omy21
RYHyb21	OMM1028	1.1	Omy21	RT15
RYHyb21	Omy1112INRA	1.1		RT15
RYHyb21	Omy1248INRA	1.1		RT15
RYHyb21	OMM1256	3.4	Omy21
RYHyb21	OMM5266	3.8	Omy21	RT15
RYHyb21	OMM1260	15.8	Omy21
RYHyb22	OMM1365	0	Omy22	RT5
RYHyb22	OMM1104	24.4		RT5
RYHyb22	OMM1286	30.1	Omy22	RT5
RYHyb22	OMM1007	30.1		RT5
RYHyb22	OMM1032	30.1	Omy22	RT5
RYHyb22	OMM1292	30.1	Omy22
RYHyb22	OMM1273	30.1	Omy22
RYHyb22	Omy1167INRA/ii	30.1		RT5
RYHyb22	Omy1510INRA	48.1		RT5
RYHyb22	Omy1296INRA	53.6		RT5
RYHyb22	OMS00168	56.3			Omy22
RYHyb23	OMM5224	0	Omy23
RYHyb23	Omy5DIAS	0	Omy23	RT30
RYHyb23	OmyRGT24TUF	0	Omy23	RT30
RYHyb23	OmyRGT34TUF	0	Omy23	RT30
RYHyb23	OMM1238	0	Omy23	RT30
RYHyb23	Omi84TUF	0		RT30
RYHyb24	OMM1093	0	Omy24
RYHyb24	Oki23UW	0		RT10
RYHyb24	OMM1266	0	Omy24
RYHyb24	OMM1563	0	Omy24
RYHyb24	OmyRGT39TUF	0	Omy24	RT26
RYHyb24	OMS00009	0			Omy24
RYHyb24	OMM1436	0	Omy24
RYHyb24	SSOSL32	5.6	Omy24	RT26
RYHyb24	Omy1350INRA	22.6		RT26
RYHyb26	OMM1460	0	Omy26
RYHyb26	OMM1693	10.3	Omy26
RYHyb26	Omi87TUF	10.3
RYHyb26	OMM1512/ii	10.3	Omy26	RT18
RYHyb26	Omy1001UW	10.3	Omy26	RT18
RYHyb26	OMM1311	10.3	Omy26	RT18
RYHyb26	OMM1202/ii	13.3	Omy26	RT18
RYHyb27	Ocl1	0		RT11
RYHyb27	OMM1172	1.8	Omy27	RT11
RYHyb27	OMM1310	1.8	Omy27	RT11
RYHyb27	OMM1709	1.8	Omy27
RYHyb27	OMM1018	1.8	Omy27	RT11
RYHyb27	OMM1084	1.8	Omy27	RT11
RYHyb28	OmyFGT19TUF	0		RT1
RYHyb28	Ots517NWFSC	3.1		RT1
RYHyb28	Ssa408UOS	3.1		RT1
RYHyb28	OMM1372	3.1	Omysex	RT1
RYHyb28	Onmy_Crbf1-snp1	3.1
RYHyb28	OMS00164	3.1			Omysex
RYHyb28	OMM5032	7.9	Omysex
RYHyb25, RYHyb29, RYHyb25_29 polymorphism: Map orders differed between males, male-merged map could not be constructed.

## Sheet: 8. Sex-merged map
Worksheet 8. Sex-merged hybrid linkage map in centiMorgans (cM) and rainbow trout chromosome (Omy) and linkage group (RT) marker assignments.
Markers within linkage groups are in p to q orientation for metacentric chromosomes and centromere to telomere for acrocentric chromosomes.
			Chromosome (Omy)	Linkage group (RT)	SNP Omy location
Hybrid linkage group	Marker	cM	(Rexroad et al. 2008. BMC Genetics 9:74)	(Guyomard et al. 2006. BMC Genomics 7:302)	(Sanchez et al. 2009. BMC Genomics 10:559)
RYHyb01	Ssa20.19NUIG	0	Omy11	RT6
RYHyb01	OMS00078	0			Omy1
RYHyb01	OMM1151	8.8	Omy1	RT6
RYHyb01	OMM1205	13.6	Omy1	RT6
RYHyb01	OMM1302	15.8	Omy1
RYHyb01	Omy_117549-316	18.1
RYHyb01	OMM1454	21.6	Omy1	RT6
RYHyb01	OMM1046	24.9		RT6
RYHyb01	OMM1152	26	Omy1
RYHyb01	OMM1366	35.3	Omy1
RYHyb01	OMS00008	44.3			Omy1
RYHyb01	Om_Gh1prom1-snp1	44.3
RYHyb01	Omy_105385-406	44.4
RYHyb01	OmyRGT55TUF	46.2		RT6
RYHyb01	Omy_stat3-273	46.2
RYHyb02	OMM1131	0	Omy2	RT27
RYHyb02	Omy_arnt-214	0
RYHyb02	OMM1108	8.9	Omy2	RT27
RYHyb02	Ocl2	12.1		RT27
RYHyb02	OMM1364	14.4	Omy2	RT27
RYHyb02	Omy1323INRA/i	14.9		RT27
RYHyb02	OMM1070/i	20.9	Omy2	RT27
RYHyb02	OMM1039	27.8	Omy2	RT27
RYHyb02	OMM5294	33.2	Omy2	RT27
RYHyb02	OMS00063	33.2			Omy2
RYHyb02	OMS00083	33.2			Omy2
RYHyb02	Omy_95442-108	47.6
RYHyb02	OMM1228	51.1	Omy2
RYHyb02	OMM1347	51.1	Omy2
RYHyb03	OMM1138	0	Omy3	RT31
RYHyb03	One102ADFG	4.4		RT31
RYHyb03	Omy1006UW	13.3		RT31
RYHyb03	OMM1058	16.6	Omy3	RT31
RYHyb03	Omy1167INRA/i	24.3		RT31
RYHyb03	OMM5146	30.9	Omy3	RT31
RYHyb03	OMM5024	30.9	Omy3	RT31
RYHyb03	OMM1053	37.5	Omy3	RT31
RYHyb03	OMM5005	49.4	Omy3	RT31
RYHyb04	OMM1194	0	Omy4	RT24
RYHyb04	OMM1211	13.4	Omy4	RT24
RYHyb04	OMM1402	23.6	Omy4	RT24
RYHyb04	Ssa85DU	32.8		RT24
RYHyb04	OMM1170	35.5	Omy4
RYHyb04	OMM1397	35.5	Omy4	RT24
RYHyb04	One108ADFG	42.6		RT24
RYHyb04	OMM1322	53.6	Omy4	RT24
RYHyb04	OMM1582	62.3	Omy4
RYHyb04	Omy_131965-120	62.3
RYHyb5	OMM1075	0	Omy5	RT8
RYHyb5	Ogo3UW	5.4		RT8
RYHyb5	OMM5318	9.1	Omy5	RT8
RYHyb5	OMS00159	23.2			Omy5
RYHyb5	OMM1380	27.5	Omy5
RYHyb5	OMM1304	27.5	Omy5
RYHyb5	Omy1471INRA	31.4		RT8
RYHyb5	OmyFGT12TUF	34.6	Omy5	RT8
RYHyb5	OMM5035	40.2	Omy5
RYHyb5	One112ADFG	40.2		RT8
RYHyb5	Omi134TUF	47.7		RT8
RYHyb5	OMS00169	47.7			Omy5
RYHyb5	OMM1195	60.8	Omy5
RYHyb5	OMM5025	60.8	Omy5
RYHyb06	Omy1322INRA	0		RT10
RYHyb06	One10ASC	9.2	Omy6	RT10
RYHyb06	OMM1749	11.4	Omy6
RYHyb06	OMM1204	19.1	Omy6
RYHyb06	Omy1225UW	21.4	Omy6	RT10
RYHyb06	Omy_star-206	23.3
RYHyb06	OMM1294	28.2	Omy6	RT10
RYHyb06	OMM1718	38.2	Omy6	RT10
RYHyb06	OMM1512/i	38.2
RYHyb06	OMM1213	41.5	Omy6	RT10
RYHyb06	OMS00013	41.5			Omy6
RYHyb06	OMM1202/i	46.6	Omy6	RT10
RYHyb07	OMM1236	0	Omy7
RYHyb07	Ots100SSBI	0		RT12
RYHyb07	OMM3054	8.7		RT12
RYHyb07	OMM1136	10.5	Omy7	RT12
RYHyb07	OMM1381	16.1	Omy7
RYHyb07	Omy16DIAS	16.1		RT12
RYHyb07	OMM5322	18.3	Omy7
RYHyb07	OMS00154	18.3			Omy7
RYHyb07	OMS00023	18.3			Omy7
RYHyb07	OMM5255	18.3	Omy7
RYHyb07	OMM5210	22.7	Omy7	RT12
RYHyb07	OMM1155	41.4	Omy7
RYHyb08	OMM1069	0	Omy8	RT23
RYHyb08	OMS00132	12.5			Omy8
RYHyb08	OMM1097	14.1	Omy8	RT23
RYHyb08	OMM3107	23	Omy8
RYHyb08	OMM5239	23.1	Omy8
RYHyb08	OMM5301	24.5	Omy8
RYHyb08	Ots212OSU	30.4		RT23
RYHyb08	OMM5003	30.8	Omy8	RT23
RYHyb08	Omy1368INRA	37.9		RT23
RYHyb08	OMM1265	47.4	Omy8
RYHyb08	OMS00068	47.4			Omy8
RYHyb08	OMS00153	47.4			Omy8
RYHyb08	OMM1178	58.3	Omy8	RT23
RYHyb08	OMM1329	58.3	Omy8
RYHyb08	Ocl_97865-149	60.1
RYHyb08	OMM1276	60.1		RT23
RYHyb09	Omy_106172-332	0
RYHyb09	OMM1270	7.6	Omy9
RYHyb09	OMM5126	15.5	Omy9	RT21
RYHyb09	OMM5207	24	Omy9
RYHyb09	Omy1403INRA	24		RT21
RYHyb09	OMS00081	24			Omy9
RYHyb09	Omy1090UW	31.7	Omy9	RT21
RYHyb09	OMM5014	38.4	Omy9	RT21
RYHyb09	OMM1344	43	Omy9
RYHyb09	Omy_112820-82	44
RYHyb09	OMS00012	45.6			Omy9
RYHyb09	OMM1824	46.9	Omy9	RT21
RYHyb09	BX073974	53	Omy9
RYHyb09	OMM1367	58.6	Omy9	RT21
RYHyb09	OMM1309	59.1	Omy9
RYHyb09	OMM1060	65.6	Omy9	RT21
RYHyb09	Omy_tlr5-205	65.6
RYHyb09	Omy_114315-438	65.6
RYHyb10	OMM1257	0	Omy10
RYHyb10	OMM1050	0	Omy10	RT20
RYHyb10	OMM1181	3.9	Omy10
RYHyb10	OMM1160	5.6	Omy10
RYHyb10	TCARRA(11vs12)/i	11.1	Omy10
RYHyb10	OMM5108	15.9	Omy10
RYHyb10	OMM1544	20.7	Omy10	RT20
RYHyb10	OMM1426	28.3	Omy10
RYHyb10	OMM5312	28.3	Omy10
RYHyb10	Omy_tlr3-377	32.3
RYHyb10	Omy17DIAS	39.5		RT20
RYHyb10	OMM1134/i	43.7	Omy10	RT20
RYHyb10	OMM1549	43.7	Omy10
RYHyb10	OMM1413/i	44.2	Omy10
RYHyb10	OMM1528/i	45.4	Omy10
RYHyb10	OMM1174/i	47.6	Omy10	RT20
RYHyb11	Ocl8	0		RT19
RYHyb11	OMM3020	0	Omy11
RYHyb11	OMM1375	1.6	Omy11	RT19
RYHyb11	Omy_COX1-221	2.6
RYHyb11	Ots209OSU	2.6		RT19
RYHyb11	OMM1313	2.6	Omy11
RYHyb11	OMM1025	3.2	Omy11	RT19
RYHyb11	OMM1223	3.8	Omy11
RYHyb11	OMM1008	5.9	Omy11	RT19
RYHyb11	Omy1191UW	7.8	Omy11	RT19
RYHyb11	OMM5289	8.3	Omy11	RT19
RYHyb11	CA057681	10.6	Omy11
RYHyb12	Ocl_117540c	0
RYHyb12	OMM1128	15.3	Omy12	RT9
RYHyb12	Ots107SSBI	20		RT9
RYHyb12	OMM1096	29.9	Omy12	RT9
RYHyb12	Omy1009UW	30.8	Omy12	RT9
RYHyb12	OMM1130	36.5	Omy12	RT9
RYHyb12	OMM1121	45.9	Omy12	RT9
RYHyb12	Omy1004UW	45.9	Omy12	RT9
RYHyb12	OMM5057	45.9	Omy12
RYHyb12	Omy_gh-475	50.9
RYHyb12	OmyRGT30TUF	52.7	Omy12	RT9
RYHyb12	BHMS184/i	54.2	Omy12
RYHyb12	OMM1368	56.3	Omy12	RT9
RYHyb12	OMM1161	60.1	Omy12	RT9
RYHyb13	OMM1687	0	Omy13
RYHyb13	Omy1UoG	0	Omy13
RYHyb13	OmyFGT25TUF/i	0	Omy13
RYHyb13	BX087664/i	1.1	Omy13
RYHyb13	Omi120TUF	4.1
RYHyb13	OMM3006	5.8	Omy13	RT2
RYHyb13	Omm5051/i	6.8	Omy13
RYHyb13	OMM1037/i	15.3	Omy13
RYHyb13	BHMS184/ii	18.5	Omy13
RYHyb13	Omy_110064-419	20.2
RYHyb13	Ots521NWFSC	26		RT2
RYHyb13	OMM1258/i	38.9	Omy13
RYHyb14	OMM1346	0	Omy14	RT3
RYHyb14	OMM5143	0	Omy14
RYHyb14	BX080510	2.9	Omy14
RYHyb14	Omy_116733-349	3.9
RYHyb14	OMM1415	4	Omy14
RYHyb14	Ssa0025	4	Omy14
RYHyb14	OMM1447	7.6	Omy14
RYHyb14	Omy1102UW/i	14.2		RT3
RYHyb14	OmyFGT5TUF	14.2	Omy14
RYHyb14	OMM1312	20.8	Omy14	RT3
RYHyb14	Omy_101554-306	20.8
RYHyb14	Ogo2UW/i	21.7	Omy14	RT3
RYHyb14	Omy_113242-163	21.7
RYHyb14	OMS00072	21.7			Omy14
RYHyb14	OMS00089	21.7			Omy14
RYHyb14	OMS00139	21.7			Omy14
RYHyb14	Ocl_108505-D	21.7
RYHyb14	BHMS267	23.1	Omy14
RYHyb14	OMM1297	23.4	Omy14
RYHyb14	Omy1137INRA	23.4		RT3
RYHyb15	Omy1105INRA	0		RT7
RYHyb15	OMM5160	9.8	Omy15	RT7
RYHyb15	Ocl_103713h	16.8
RYHyb15	OMM1649	22.9	Omy15
RYHyb15	OMM1764/i	27.3	Omy15
RYHyb15	Omy7INRA	28	Omy15	RT7
RYHyb15	OMM1580	28	Omy15
RYHyb15	Omy207UoG	28.6	Omy15	RT7
RYHyb15	OMM1318	29.9	Omy15
RYHyb15	OMM1077/i	32.2		RT7
RYHyb15	OMM1376	36.6	Omy15	RT7
RYHyb15	OMM1196	51.8		RT7
RYHyb16	OMM1221	0	Omy16
RYHyb16	OMM1150	3.4	Omy16
RYHyb16	OMM1023	7.4	Omy16	RT22
RYHyb16	OMS00117	9.7			Omy16
RYHyb16	OMM5162	15.2	Omy16	RT22
RYHyb16	OMM1744	20	Omy16	RT22
RYHyb16	Omy1164INRA	22.3		RT22
RYHyb16	Ssa289DU	24.4	Omy16
RYHyb16	Ocl_105386-h	26.5
RYHyb16	OMM5141	29.5	Omy16
RYHyb16	Omy1508INRA	31.8		RT22
RYHyb16	OMM5133	38.2	Omy16	RT22
RYHyb16	OMM1445	38.2	Omy16	RT22
RYHyb16	OMS00119	38.2			Omy16
RYHyb16	OMM5287	48.1	Omy16
RYHyb16	OMM1325	53.4	Omy16
RYHyb16	Omy_116362-467	61.1
RYHyb17	Omy1293INRA	0		RT29
RYHyb17	OMM3026	16	Omy17
RYHyb17	OMM3027	16	Omy17
RYHyb17	OtsG243UCD	19.8		RT29
RYHyb17	OMM1201	25.5	Omy17	RT29
RYHyb17	Omy_mcsf-371	30.2
RYHyb17	OMM1300	31.3	Omy17
RYHyb17	Omy_101993-189	35.5
RYHyb17	OtsG43UCD	40.1		RT29
RYHyb17	OMM5051/ii	45.2	Omy17
RYHyb17	OMM1162	46.2	Omy17
RYHyb17	Omy_101832-195	46.2
RYHyb17	BX087664/ii	48	Omy17
RYHyb17	OMM1357	53.3	Omy17
RYHyb17	Omy_116938-264	53.3
RYHyb17	OmyFGT25TUF/ii	55.5	Omy17
RYHyb17	OMM5165/ii	59		RT29
RYHyb17	OMM1035/ii	60.2
RYHyb18	OMM1226	0		RT16
RYHyb18	OMM1714/i	7.8	Omy18	RT16
RYHyb18	Omy77DU	8.8	Omy18	RT16
RYHyb18	BX856652	18.6	Omy18
RYHyb18	Omy1318INRA	18.6		RT16
RYHyb18	OMM1013	24.4	Omy18	RT16
RYHyb18	OMM1830	31.2	Omy18	RT16
RYHyb18	OMS00121	33.3			Omy18
RYHyb18	OMM1606	41.1	Omy18
RYHyb18	OMS00127	41.1			Omy18
RYHyb18	Omy1038INRA	41.8		RT16
RYHyb18	OMM5033	46.3	Omy18
RYHyb18	Omy_110078-294	46.3
RYHyb18	Omy_128996-481	46.3
RYHyb18	OMM1101	46.8	Omy18	RT16
RYHyb18	OMM1290	46.8	Omy18
RYHyb18	Omy_101770-410	46.8
RYHyb18	OMM1352	51.1	Omy18	RT16
RYHyb19	OMS00146	0			Omy19
RYHyb19	OMM1528/ii	1.2	Omy19
RYHyb19	OMM1134/ii	4.8	Omy19	RT14
RYHyb19	OMM5168/i	4.8	Omy19	RT14
RYHyb19	OMS00150	6.3			Omy19
RYHyb19	Omy_127645-308	8.5
RYHyb19	Omy1374INRA	9.5		RT14
RYHyb19	OMM3105/i	13.8
RYHyb19	OMM5216	16.2	Omy19	RT14
RYHyb19	Omy1372INRA	25		RT14
RYHyb19	OMM1086	35	Omy19	RT14
RYHyb19	OMM1374	38.2	Omy19	RT14
RYHyb19	OMM1279	40.4	Omy19	RT14
RYHyb19	OMM1241	52.3	Omy19	RT14
RYHyb20	Omy_95489-423	0
RYHyb20	OMM1076	1.8	Omy20	RT17
RYHyb20	OtsG85UCD	7.8		RT17
RYHyb20	OMM1371	11.5	Omy20
RYHyb20	OMS00039	18.8			Omy20
RYHyb20	OtsG422UCD	19.8		RT17
RYHyb20	Omy1151INRA	19.8		RT17
RYHyb20	Omy1376INRA	19.8		RT17
RYHyb20	OMM5149	19.8	Omy20	RT17
RYHyb20	OMM1360	19.8	Omy20	RT17
RYHyb20	OMM1135	19.8	Omy20
RYHyb20	Omy11DIAS	19.8	Omy20
RYHyb20	OCC37	19.8
RYHyb20	OMM1717	19.8	Omy18	RT16
RYHyb20	OMM1762	19.8	Omy28	RT13
RYHyb20	Omy_96158-277	23.5
RYHyb20	OMM1020	24.1	Omy28	RT13
RYHyb20	OMM1272	28.7	Omy28
RYHyb20	OMS00129	28.7			Omy28
RYHyb20	OMM1783	39.5		RT13
RYHyb20	Omy_101341-188	39.5
RYHyb20	Omy1013UW	53.1	Omy28	RT13
RYHyb21	OMM1164/i	0	Omy21	RT15
RYHyb21	OMM1077/ii	3.4
RYHyb21	Omy_99300-202	4.5
RYHyb21	OMM1051	10.1	Omy21	RT15
RYHyb21	OMM1067	10.1	Omy21	RT15
RYHyb21	Ots1BML	10.6		RT15
RYHyb21	OMM1764/ii	12	Omy21
RYHyb21	OMM1028	12.7	Omy21	RT15
RYHyb21	Omy1112INRA	13.4		RT15
RYHyb21	Omy1248INRA	16.7		RT15
RYHyb21	OMM1256	25.8	Omy21
RYHyb21	OMM5266	27.3	Omy21	RT15
RYHyb21	OMM1260	36.9	Omy21
RYHyb22	OMM1365	0	Omy22	RT5
RYHyb22	OMM1104	15.3		RT5
RYHyb22	OMS00049	17.2			Omy22
RYHyb22	OMM1286	21.7	Omy22	RT5
RYHyb22	OMM1007	23.7		RT5
RYHyb22	OMM1032	25.5	Omy22	RT5
RYHyb22	OMM1292	29.8	Omy22
RYHyb22	Omy_IL17-185	35.2
RYHyb22	OMM1273	40	Omy22
RYHyb22	OMS00088	41.1			Omy1
RYHyb22	Omy1167INRA/ii	43.3		RT5
RYHyb22	Omy1510INRA	57.9		RT5
RYHyb22	Omy1296INRA	60.7		RT5
RYHyb22	OMS00168	63.4			Omy22
RYHyb23	OMM5224	0	Omy23
RYHyb23	Omy_107806-34	6.7
RYHyb23	Omy5DIAS	15.7	Omy23	RT30
RYHyb23	OmyRGT24TUF	18	Omy23	RT30
RYHyb23	OmyRGT34TUF	24.9	Omy23	RT30
RYHyb23	OMM1238	31.4	Omy23	RT30
RYHyb23	Omi84TUF	32.3		RT30
RYHyb24	OMM1093	0	Omy24
RYHyb24	Oki23UW	3.5		RT10
RYHyb24	OMM1266	7.4	Omy24
RYHyb24	OMM1563	7.4	Omy24
RYHyb24	OmyRGT39TUF	7.4	Omy24	RT26
RYHyb24	OMS00009	12.1			Omy24
RYHyb24	OMM1436	14.4	Omy24
RYHyb26	OMM1460	0	Omy26
RYHyb26	OMM1693	8.7	Omy26
RYHyb26	Omi87TUF	16.3
RYHyb26	OMM1512/ii	24	Omy26	RT18
RYHyb26	Omy1001UW	26.3	Omy26	RT18
RYHyb26	OMM1311	27.2	Omy26	RT18
RYHyb26	OMM1202/ii	28.7	Omy26	RT18
RYHyb27	Ocl1	0		RT11
RYHyb27	OMM1172	0.9	Omy27	RT11
RYHyb27	OMM1310	0.9	Omy27	RT11
RYHyb27	OMM1709	7.7	Omy27
RYHyb27	OMM1018	11.3	Omy27	RT11
RYHyb27	OMM1084	20.6	Omy27	RT11
RYHyb28	OmyFGT19TUF	0		RT1
RYHyb28	Ots517NWFSC	7		RT1
RYHyb28	Ssa408UOS	12.9		RT1
RYHyb28	OMM1372	20.7	Omysex	RT1
RYHyb28	Onmy_Crbf1-snp1	20.7
RYHyb28	OMS00164	20.7			Omysex
RYHyb28	Omy_tgfb-207	25.3
RYHyb28	OMM5032	30.9	Omysex
RYHyb28	Ots516NWFSC	33.2		RT1
RYHyb25, RYHyb29, RYHyb25_29 polymorphism: Map orders differed between individual maps, sex-merged map could not be constructed.

## Sheet: 9. Species markers LG
Worksheet 9. Species diagnostic markers localized to hybrid linkage groups.
Hybrid linkage group	Marker	Marker type	chromosome	RT Linkage group
RYHyb01	Ocl_104216-D	SNP	Omy1	RT6
RYHyb01	Ocl_107031-D	SNP	Omy1	RT6
RYHyb01	Ocl_107607-D	SNP	Omy1	RT6
RYHyb01	Ocl_131785-D	SNP	Omy1	RT6
RYHyb01	Ocl_CalT7RT2	SNP	Omy1	RT6
RYHyb01	OCC-35	indel	Omy1	RT6
RYHyb02	Ocl_102195-D	SNP	Omy2	RT27
RYHyb02	Ocl_98683-D	SNP	Omy2	RT27
RYHyb02	OM-55	indel	Omy2	RT27
RYHyb02	IGF-2	RFLP	Omy2	RT27
RYHyb02	RAG-3	RFLP	Omy2	RT27
RYHyb03	Ocl_100884-D	SNP	Omy3	RT31
RYHyb03	Ocl_102420-D	SNP	Omy3	RT31
RYHyb03	Ocl_117815-D	SNP	Omy3	RT31
RYHyb03	Ocl_118654-D	SNP	Omy3	RT31
RYHyb03	Ocl_118938-D	SNP	Omy3	RT31
RYHyb04	Ocl_123921-h	SNP	Omy4	RT24
RYHyb04	Ocl_129458-D	SNP	Omy4	RT24
RYHyb05	Ocl_110362-D	SNP	Omy5	RT8
RYHyb05	Ocl_114250-D	SNP	Omy5	RT8
RYHyb05	Ocl_114448-D	SNP	Omy5	RT8
RYHyb05	Ocl_clk3Y1	SNP	Omy5	RT8
RYHyb05	Ocl_u801	SNP	Omy5	RT8
RYHyb05	Ocl_u803	SNP	Omy5	RT8
RYHyb06	Ocl_100771-D	SNP	Omy6	RT10
RYHyb06	Ocl_105714-D	SNP	Omy6	RT10
RYHyb06	Ocl_110571-D	SNP	Omy6	RT10
RYHyb06	Ocl_96500-D	SNP	Omy6	RT10
RYHyb06	Ocl_Oku216	SNP	Omy6	RT10
RYHyb06	OCC-38	indel	Omy6	RT10
RYHyb07	Ocl_131460c	SNP	Omy7	RT12
RYHyb07	Ocl_131460-D	SNP	Omy7	RT12
RYHyb07	Ocl_131802-D	SNP	Omy7	RT12
RYHyb07	A7G7b	indel	Omy7	RT12
RYHyb08	Ocl_104519-D	SNP	Omy8	RT23
RYHyb08	Ocl_105115-D	SNP	Omy8	RT23
RYHyb08	Ocl_108007-D	SNP	Omy8	RT23
RYHyb08	Ocl_110495-D	SNP	Omy8	RT23
RYHyb08	Ocl_111681-D	SNP	Omy8	RT23
RYHyb08	Ocl_112669-D	SNP	Omy8	RT23
RYHyb08	Ocl_123470-D	SNP	Omy8	RT23
RYHyb08	Ocl_129144-D	SNP	Omy8	RT23
RYHyb08	Ocl_98409-D	SNP	Omy8	RT23
RYHyb08	Ocl_Oku211	SNP	Omy8	RT23
RYHyb08	Hsf2_3'UTR	indel	Omy8	RT23
RYHyb09	Ocl_102414-D	SNP	Omy9	RT21
RYHyb09	Ocl_126160-D	SNP	Omy9	RT21
RYHyb09	Ocl_130295-D	SNP	Omy9	RT21
RYHyb09	chit_3'UTR	indel	Omy9	RT21
RYHyb10	Ocl_117742-D	SNP	Omy10	RT20
RYHyb10	Ocl_127510-D	SNP	Omy10	RT20
RYHyb10	Ocl_130720-D	SNP	Omy10	RT20
RYHyb10	Ocl_p53R2	SNP	Omy10	RT20
RYHyb11	Ocl_117144-D	SNP	Omy11	RT19
RYHyb12	Hsc71	RFLP	Omy12	RT9
RYHyb12	Ocl_102267-D	SNP	Omy12	RT9
RYHyb12	Ocl_109568-D	SNP	Omy12	RT9
RYHyb12	Ocl_110201-D	SNP	Omy12	RT9
RYHyb12	Ocl_123044-D	SNP	Omy12	RT9
RYHyb12	Ocl_hsc71-170	SNP	Omy12	RT9
RYHyb12	GH1_3'UTR	indel	Omy12	RT9
RYHyb12	OCC-34	indel	Omy12	RT9
RYHyb13	Ocl_112419-D	SNP	Omy13	RT2
RYHyb13	Ocl_118175-D	SNP	Omy13	RT2
RYHyb13	Ocl_129870-D	SNP	Omy13	RT2
RYHyb13	Ocl_SUMO1-17	SNP	Omy13	RT2
RYHyb14	Ocl_109693-D	SNP	Omy14	RT3
RYHyb14	Ocl_113979-D	SNP	Omy14	RT3
RYHyb14	Ocl_125998-D	SNP	Omy14	RT3
RYHyb14	Ocl_asns-278	SNP	Omy14	RT3
RYHyb14	Ocl_txnip-393	SNP	Omy14	RT3
RYHyb15	Ocl_106457-D	SNP	Omy15	RT7
RYHyb15	Ocl_111084-D	SNP	Omy15	RT7
RYHyb15	Ocl_111383-D	SNP	Omy15	RT7
RYHyb15	Ocl_117432-D	SNP	Omy15	RT7
RYHyb15	Ocl_96222-D	SNP	Omy15	RT7
RYHyb15	Ocl_Okerca	SNP	Omy15	RT7
RYHyb16	Ocl_106747-D	SNP	Omy16	RT22
RYHyb16	Ocl_107974-h	SNP	Omy16	RT22
RYHyb16	Ocl_109874-D	SNP	Omy16	RT22
RYHyb16	Ocl_117370-D	SNP	Omy16	RT22
RYHyb16	Ocl_123048-D	SNP	Omy16	RT22
RYHyb16	Ocl_97954-D	SNP	Omy16	RT22
RYHyb16	Ocl_pfd4-261	SNP	Omy16	RT22
RYHyb17	Ocl_103350-D	SNP	Omy17	RT29
RYHyb17	Ocl_111312-D	SNP	Omy17	RT29
RYHyb17	ID1C3_3'UTR	indel	Omy17	RT29
RYHyb17	OCC-36	indel	Omy17	RT29
RYHyb18	Ocl_106419-D	SNP	Omy18	RT16
RYHyb18	Ocl_106479-D	SNP	Omy18	RT16
RYHyb18	Ocl_sast-309	SNP	Omy18	RT16
RYHyb18	Ocl_u804	SNP	Omy18	RT16
RYHyb19	Ocl_106313-D	SNP	Omy19	RT14
RYHyb19	Ocl_128693-D	SNP	Omy19	RT14
RYHyb19	Ocl_Oku202	SNP	Omy19	RT14
RYHyb20	Ocl_107074-D	SNP	Omy20/28	RT13/RT17
RYHyb20	Ocl_108820-D	SNP	Omy20/28	RT13/RT17
RYHyb20	OCC-37	indel	Omy20/28	RT13/RT17
RYHyb21	Ocl_112208-D	SNP	Omy21	RT15
RYHyb22	Ocl_102505-D	SNP	Omy22	RT5
RYHyb22	Ocl_105768-D	SNP	Omy22	RT5
RYHyb22	Ocl_112876-D	SNP	Omy22	RT5
RYHyb22	Ocl_127556-D	SNP	Omy22	RT5
RYHyb23	IK	RFLP	Omy23	RT30
RYHyb24	Ocl_101506-D	SNP	Omy24	RT26
RYHyb24	OCC-42	indel	Omy24	RT26
RYHyb25_29	Ocl_101704-D	SNP	Omy25/Omy29	RT4/RT25
RYHyb25_29	Ocl_102567-D	SNP	Omy25/Omy29	RT4/RT25
RYHyb25_29	Ocl_107336-D	SNP	Omy25/Omy29	RT4/RT25
RYHyb25_29	OCC-16	indel	Omy25/Omy29	RT4/RT25
RYHyb26	Ocl_96899-D	SNP	Omy26	RT18
RYHyb27	Ocl_96127-D	SNP	Omy27	RT11
RYHyb28	Ocl_118205-h	SNP	Omysex	RT1
RYHyb28	Ocl_ant2-87	SNP	Omysex	RT1

[truncated: 1 more sheets: 10. F1 and RBT consensus maps ]
